# Supplementary material for: A divergent cyclin/cyclin-dependent kinase complex controls the atypical replication of a malaria parasite during gametogony and transmission
Source: eLife. 2020 Jun 22;9:e56474. doi: 10.7554/eLife.56474 (PMC7308089; doi:10.7554/eLife.56474)
Supplement: Supplementary file 1. [file elife-56474-supp1.xls]

## Sheet: CRK5_0min
Gene_ID	baseMean	log2FoldChange	lfcSE	stat	pvalue	padj	Product Call
PBANKA_1230200	2491.89	-6.25707	0.171388	-36.5082	8.20852e-292	3.74719e-288	cdc2-related protein kinase 5
PBANKA_0317161	2914.35	-4.94507	0.146474	-33.7607	7.44019e-250	1.69822e-246	erythrocyte membrane antigen 1
PBANKA_0300100	1053.43	-3.95351	0.166336	-23.7682	7.12845e-125	1.08471e-121	PIR protein
PBANKA_0915000	4794.33	2.41578	0.112344	21.5034	1.44535e-102	1.6495e-99	apical membrane antigen 1
PBANKA_1146261	1272.47	-2.98511	0.146205	-20.4173	1.17306e-92	1.07101e-89	PIR protein
PBANKA_1332700	7743.36	2.07271	0.102403	20.2408	4.28511e-91	3.26026e-88	duffy-binding protein
PBANKA_0707700	6989.39	1.98249	0.103275	19.1962	3.98351e-82	2.59782e-79	conserved Plasmodium protein, unknown function
PBANKA_1100700	484.343	-3.82799	0.209777	-18.2479	2.14922e-74	1.2264e-71	fam-a protein
PBANKA_0317141	10831.9	-1.77791	0.107226	-16.5809	9.57515e-62	4.85673e-59	fam-a protein
PBANKA_1363600	6322.61	-2.1012	0.130888	-16.0534	5.41161e-58	2.4704e-55	conserved Plasmodium protein, unknown function
PBANKA_0403200	4130.97	1.80102	0.115712	15.5647	1.2637e-54	5.24437e-52	circumsporozoite (CS) protein
PBANKA_0519200	7261.31	1.46257	0.105697	13.8374	1.5157e-43	5.76597e-41	conserved Plasmodium protein, unknown function
PBANKA_0501800	1982.04	1.75336	0.127939	13.7047	9.51426e-43	3.34097e-40	myosin essential light chain ELC, putative
PBANKA_0112200	5991.56	1.52776	0.114664	13.3237	1.68464e-40	5.49313e-38	myosin E, putative
PBANKA_0701900	1094.84	1.9449	0.149731	12.9893	1.40708e-38	4.28223e-36	GPI-anchored micronemal antigen, putative
PBANKA_1146761	810.855	-2.04987	0.158773	-12.9107	3.91846e-38	1.11799e-35	PIR protein
PBANKA_1225400	1764.73	1.81211	0.146211	12.3938	2.82363e-35	7.58227e-33	gamete release protein
PBANKA_0313400	7529.62	1.39472	0.112929	12.3504	4.84423e-35	1.22855e-32	autophagy-related protein 11, putative
PBANKA_1029000	2196.93	1.39796	0.120078	11.6421	2.51843e-31	6.05087e-29	conserved Plasmodium protein, unknown function
PBANKA_0311800	3246.78	1.35562	0.116572	11.6291	2.93256e-31	6.69356e-29	acyl-CoA synthetase, putative
PBANKA_1002600	2514.79	1.38462	0.119174	11.6185	3.31854e-31	7.21387e-29	6-cysteine protein
PBANKA_0927700	34560.4	1.123	0.0985053	11.4004	4.16397e-30	8.64024e-28	conserved Plasmodium protein, unknown function
PBANKA_1220200	5654.74	1.21207	0.107338	11.292	1.43699e-29	2.85212e-27	lysophospholipase, putative
PBANKA_1110200	2267.46	-1.95183	0.174017	-11.2163	3.39292e-29	6.45362e-27	conserved Plasmodium protein, unknown function
PBANKA_0622900	1544.7	1.48838	0.133103	11.1822	4.98636e-29	9.10509e-27	conserved Plasmodium protein, unknown function
PBANKA_0822900	19118.1	1.13799	0.102219	11.1328	8.68235e-29	1.52442e-26	dynein intermediate chain, putative
PBANKA_0913000	9250.73	1.25609	0.113285	11.0879	1.43645e-28	2.42867e-26	condensin-2 complex subunit D3, putative
PBANKA_1018200	4056.57	1.3244	0.119501	11.0827	1.52135e-28	2.42954e-26	MORN repeat protein, putative
PBANKA_1458800	5959.28	1.23221	0.111195	11.0815	1.54341e-28	2.42954e-26	kinesin, putative
PBANKA_0100400	583.536	1.88241	0.170506	11.0402	2.44622e-28	3.72233e-26	reticulocyte binding protein, putative
PBANKA_0507900	4682.61	1.22331	0.111246	10.9964	3.97511e-28	5.85367e-26	conserved Plasmodium protein, unknown function
PBANKA_1336500	2286.96	1.42961	0.130677	10.94	7.41848e-28	1.05829e-25	conserved Plasmodium protein, unknown function
PBANKA_1425900	5685.02	1.13469	0.10398	10.9126	1.00392e-27	1.38876e-25	conserved Plasmodium protein, unknown function
PBANKA_1304400	7501.39	1.14403	0.105104	10.8847	1.36289e-27	1.82988e-25	allantoicase, putative
PBANKA_1102900	2788.94	1.41231	0.130172	10.8496	2.00381e-27	2.61354e-25	conserved Plasmodium protein, unknown function
PBANKA_1038700	4229.54	1.31277	0.121077	10.8424	2.16778e-27	2.74887e-25	conserved Plasmodium protein, unknown function
PBANKA_1030100	39923.6	1.12317	0.104303	10.7683	4.85767e-27	5.99331e-25	actin II
PBANKA_0202700	21172.2	1.05616	0.0981142	10.7646	5.05584e-27	6.07366e-25	kinesin-8, putative
PBANKA_1110600	1435.19	-1.71927	0.16042	-10.7173	8.44217e-27	9.88166e-25	conserved Plasmodium protein, unknown function
PBANKA_0412100	8479.53	1.098	0.103036	10.6565	1.62688e-26	1.85667e-24	serine/threonine protein phosphatase 6
PBANKA_0104500	2257.84	-1.69352	0.162986	-10.3906	2.73731e-25	3.04776e-23	conserved Plasmodium protein, unknown function
PBANKA_1032300	11263.7	1.0589	0.10197	10.3844	2.92092e-25	3.17476e-23	cytidine triphosphate synthetase, putative
PBANKA_1006100	21529	1.0696	0.103223	10.362	3.69008e-25	3.91749e-23	flap endonuclease 1, putative
PBANKA_0832800	560.925	1.79791	0.174244	10.3184	5.82006e-25	6.03831e-23	conserved Plasmodium protein, unknown function
PBANKA_1137500	3353.59	1.20812	0.117517	10.2804	8.63451e-25	8.75923e-23	actin-depolymerizing factor 2
PBANKA_0913600	4758.2	1.123	0.109583	10.2479	1.20926e-24	1.20006e-22	conserved Plasmodium protein, unknown function
PBANKA_0941200	3660.13	1.14159	0.111627	10.2269	1.50294e-24	1.45977e-22	tRNA-splicing ligase RtcB, putative
PBANKA_1145400	4584.51	1.16833	0.114462	10.2071	1.84288e-24	1.75266e-22	Plasmodium exported protein (PHIST), unknown function
PBANKA_1431500	26643.8	1.03165	0.101331	10.1809	2.41262e-24	2.24767e-22	conserved Plasmodium protein, unknown function
PBANKA_0804500	11305.4	1.06504	0.105223	10.1218	4.42418e-24	4.03927e-22	rhoptry-associated membrane antigen, putative
PBANKA_1228800	1097.52	1.42322	0.140705	10.1149	4.74304e-24	4.24548e-22	protein kinase, putative
PBANKA_0602900	5192.82	1.2359	0.122418	10.0958	5.76617e-24	5.06203e-22	conserved Plasmodium protein, unknown function
PBANKA_0803900	635.163	1.73972	0.172362	10.0934	5.90689e-24	5.08773e-22	conserved Plasmodium protein, unknown function
PBANKA_0519500	983.914	1.46801	0.14579	10.0693	7.5477e-24	6.3806e-22	conserved Plasmodium protein, unknown function
PBANKA_0911700	26515.1	0.982779	0.0979941	10.029	1.13701e-23	9.43715e-22	subtilisin-like protease 2
PBANKA_1443000	23604.6	0.998897	0.0998317	10.0058	1.43714e-23	1.17152e-21	NIMA related kinase 1, putative
PBANKA_1146200	1855.26	1.28564	0.128976	9.96804	2.10343e-23	1.68459e-21	Plasmodium exported protein, unknown function
PBANKA_0510600	3079.74	1.23872	0.125022	9.90807	3.83986e-23	3.02224e-21	cell division cycle protein 20 homolog
PBANKA_1224200	8016.06	1.00583	0.101686	9.89147	4.5334e-23	3.50762e-21	DnaJ protein, putative
PBANKA_1315700	9832.44	0.997703	0.10116	9.86264	6.04367e-23	4.59823e-21	rhoptry neck protein 2
PBANKA_0801500	5394.21	1.02104	0.103747	9.84161	7.45089e-23	5.57596e-21	conserved Plasmodium protein, unknown function
PBANKA_0925100	8464.75	0.992428	0.100983	9.82764	8.56032e-23	6.30288e-21	leucine-rich repeat protein
PBANKA_0306100	3001.69	1.21616	0.123848	9.81982	9.25079e-23	6.70315e-21	6-cysteine protein
PBANKA_1402600	27754.6	0.941709	0.0963517	9.77366	1.46074e-22	1.04192e-20	DNA ligase I, putative
PBANKA_1232200	34564.5	0.919543	0.0945995	9.72038	2.46863e-22	1.73374e-20	FACT complex subunit SPT16
PBANKA_1350200	4196.07	1.11602	0.114892	9.71366	2.63703e-22	1.82395e-20	conserved Plasmodium protein, unknown function
PBANKA_0512800	37979.1	0.936561	0.0965889	9.69636	3.12445e-22	2.12882e-20	merozoite TRAP-like protein
PBANKA_1326100	13994.2	1.08892	0.112483	9.68068	3.64268e-22	2.44542e-20	conserved Plasmodium protein, unknown function
PBANKA_1208800	41696.4	0.977848	0.101342	9.649	4.96383e-22	3.21428e-20	conserved Plasmodium protein, unknown function
PBANKA_0400500	4268.27	-1.14641	0.118789	-9.65082	4.87634e-22	3.21428e-20	PIR protein
PBANKA_1114100	2626.1	-1.66875	0.172959	-9.64827	4.99921e-22	3.21428e-20	conserved Plasmodium protein, unknown function
PBANKA_0519300	6758	1.02427	0.106271	9.63824	5.51226e-22	3.49493e-20	conserved Plasmodium protein, unknown function
PBANKA_0816200	4404.34	1.06368	0.110717	9.60718	7.45608e-22	4.65712e-20	ribonuclease H2 subunit C, putative
PBANKA_1212600	6586.67	1.00533	0.104658	9.6059	7.54933e-22	4.65712e-20	male gamete fusion factor HAP2
PBANKA_1304000	4916.51	1.07895	0.112736	9.57065	1.06234e-21	6.46609e-20	conserved Plasmodium protein, unknown function
PBANKA_0204600	6224.82	1.10869	0.116266	9.53581	1.48718e-21	8.93287e-20	photosensitized INA-labeled protein PHIL1
PBANKA_1210400	2871.47	1.09638	0.115228	9.51494	1.81821e-21	1.06412e-19	RING zinc finger protein, putative
PBANKA_0501300	11534.6	0.936932	0.0984853	9.51342	1.8449e-21	1.06607e-19	DNA polymerase delta catalytic subunit, putative
PBANKA_1331600	2875.09	1.15853	0.122057	9.49171	2.27266e-21	1.29684e-19	leucine-rich repeat protein
PBANKA_1356400	28257.9	0.907421	0.0956838	9.48355	2.45786e-21	1.3852e-19	DNA repair protein RAD5, putative
PBANKA_1343200	31583.1	0.891704	0.0941314	9.47298	2.71982e-21	1.51414e-19	conserved Plasmodium protein, unknown function
PBANKA_0814800	3068.08	1.15314	0.121888	9.4606	3.06188e-21	1.68403e-19	conserved Plasmodium protein, unknown function
PBANKA_1405000	6544.1	1.04067	0.110155	9.44737	3.47456e-21	1.88826e-19	MORN repeat protein, putative
PBANKA_0410500	2861.25	1.06174	0.113673	9.34028	9.608e-21	5.16006e-19	major facilitator superfamily-related transporter, putative
PBANKA_0502400	2319.84	1.17662	0.126384	9.30989	1.27961e-20	6.7143e-19	conserved Plasmodium protein, unknown function
PBANKA_0804400	6518.41	1.06368	0.114252	9.3099	1.27952e-20	6.7143e-19	conserved Plasmodium protein, unknown function
PBANKA_0931200	5803.45	1.03193	0.110884	9.30642	1.32217e-20	6.85878e-19	heat shock protein 101
PBANKA_0828900	34616.4	0.979033	0.105787	9.25472	2.14791e-20	1.10171e-18	conserved Plasmodium protein, unknown function
PBANKA_0722801	536.907	-1.6193	0.175436	-9.23017	2.70211e-20	1.37057e-18	fam-b protein
PBANKA_0835600	5942.1	1.01788	0.110696	9.19529	3.73976e-20	1.87604e-18	cAMP-dependent protein kinase catalytic subunit
PBANKA_0208900	583.614	1.57302	0.171093	9.19394	3.78727e-20	1.87923e-18	StAR-related lipid transfer protein, putative
PBANKA_0831000	26901.7	0.864922	0.0940964	9.19187	3.86063e-20	1.89503e-18	merozoite surface protein 1
PBANKA_1306000	24395	0.935737	0.101853	9.18716	4.03345e-20	1.9588e-18	replication factor A protein 3, putative
PBANKA_1420100	1824.74	1.31341	0.143711	9.13926	6.28809e-20	3.02159e-18	conserved Plasmodium protein, unknown function
PBANKA_0522100	2217.67	1.19018	0.130813	9.09838	9.16905e-20	4.36007e-18	conserved Plasmodium protein, unknown function
PBANKA_1205200	3980.56	-1.40935	0.155253	-9.07774	1.10848e-19	5.21671e-18	conserved membrane protein, unknown function
PBANKA_0519100	16511.2	0.901437	0.0994887	9.06071	1.2961e-19	6.03744e-18	conserved Plasmodium protein, unknown function
PBANKA_0718800	13158.7	1.00373	0.111039	9.03948	1.57419e-19	7.25875e-18	small GTP-binding protein sar1, putative
PBANKA_0306000	6486.41	1.18476	0.131563	9.00523	2.15205e-19	9.82413e-18	6-cysteine protein
PBANKA_1334400	11513	0.929414	0.103269	8.9999	2.25929e-19	1.02116e-17	inorganic anion antiporter, putative
PBANKA_1006200	3893.11	1.00167	0.111897	8.95174	3.49913e-19	1.56603e-17	sporozoite invasion-associated protein 1
PBANKA_0418500	2647.46	1.31312	0.146817	8.94392	3.75589e-19	1.66462e-17	Plasmodium exported protein, unknown function
PBANKA_0413400	5191.06	0.96081	0.107841	8.90952	5.1256e-19	2.24984e-17	zinc finger protein, putative
PBANKA_1430900	7771.76	1.05447	0.118493	8.89902	5.63399e-19	2.42788e-17	conserved Plasmodium protein, unknown function
PBANKA_1012400	3871.87	0.970325	0.109038	8.89895	5.63757e-19	2.42788e-17	RNA methyltransferase, putative
PBANKA_1239000	9416.89	-1.16925	0.131602	-8.8847	6.40963e-19	2.73458e-17	conserved Plasmodium membrane protein, unknown function
PBANKA_0106200	11861.4	0.880968	0.0993903	8.86372	7.73869e-19	3.26791e-17	spindle assembly abnormal protein 6
PBANKA_1037500	16052.7	0.870873	0.0982616	8.8628	7.8029e-19	3.26791e-17	adenylyl cyclase alpha
PBANKA_0902400	5408.88	0.910307	0.102913	8.84539	9.12094e-19	3.78519e-17	kinesin-like protein, putative
PBANKA_1433600	364.942	1.751	0.198435	8.82405	1.10391e-18	4.53995e-17	thrombospondin-related apical membrane protein
PBANKA_0827100	25147.9	0.848115	0.0963683	8.80077	1.35884e-18	5.53847e-17	protein kinase, putative
PBANKA_0523700	9739.88	0.931723	0.105881	8.79972	1.37162e-18	5.5411e-17	conserved Plasmodium protein, unknown function
PBANKA_1427200	29658	0.841762	0.0957553	8.79076	1.48554e-18	5.94869e-17	protein phosphatase PPM5
PBANKA_0216761	405.015	1.66687	0.190454	8.75205	2.09511e-18	8.29083e-17	reticulocyte binding protein, putative
PBANKA_0910900	4042.87	0.939411	0.107344	8.75142	2.10676e-18	8.29083e-17	sporozoite surface protein essential for liver stage development
PBANKA_1241800	40762	0.822522	0.0941638	8.73501	2.43643e-18	9.50625e-17	DNA replication licensing factor MCM3, putative
PBANKA_0935000	3243.06	1.03619	0.118967	8.70985	3.04288e-18	1.17718e-16	conserved Plasmodium protein, unknown function
PBANKA_1336600	4290.57	1.17169	0.134688	8.69929	3.33952e-18	1.28109e-16	conserved Plasmodium protein, unknown function
PBANKA_0100041	1830.13	1.12414	0.129299	8.69413	3.49499e-18	1.32955e-16	conserved rodent malaria protein, unknown function
PBANKA_1413600	3255.4	1.03572	0.119731	8.65044	5.13001e-18	1.93541e-16	serine/threonine protein kinase PK9, putative
PBANKA_1356300	16650.8	0.899723	0.10405	8.64704	5.28543e-18	1.9777e-16	CDT1-like protein, putative
PBANKA_1136900	6089.01	0.952222	0.110269	8.63547	5.84873e-18	2.17069e-16	E3 SUMO-protein ligase PIAS, putative
PBANKA_0514200	1511.67	1.09826	0.128058	8.57629	9.79824e-18	3.60718e-16	claudin-like apicomplexan microneme protein, putative
PBANKA_1357800	23447.8	0.863001	0.100638	8.57528	9.88485e-18	3.60995e-16	conserved Plasmodium protein, unknown function
PBANKA_0941400	3473.97	1.00788	0.117799	8.55591	1.16946e-17	4.23699e-16	centrin-4, putative
PBANKA_0524200	18032.1	0.828571	0.0968971	8.55103	1.2199e-17	4.38491e-16	early transcribed membrane protein
PBANKA_1431400	10580.8	0.869441	0.101689	8.55003	1.23054e-17	4.38862e-16	conserved Plasmodium protein, unknown function
PBANKA_0101700	5639.08	0.88271	0.103273	8.54731	1.25994e-17	4.45863e-16	conserved Plasmodium protein, unknown function
PBANKA_0936800	7741.58	0.967504	0.113233	8.54437	1.2924e-17	4.53832e-16	conserved Plasmodium protein, unknown function
PBANKA_0607400	11097.1	0.929268	0.109067	8.52019	1.59297e-17	5.55109e-16	protein phosphatase PPM11, putative
PBANKA_1402400	10388.6	1.05233	0.123562	8.51664	1.6425e-17	5.68031e-16	conserved Plasmodium protein, unknown function
PBANKA_1006300	4133.11	0.988304	0.116263	8.50058	1.88651e-17	6.47511e-16	perforin-like protein 1
PBANKA_1316500	3917.36	1.0855	0.127805	8.49341	2.00666e-17	6.83611e-16	conserved Plasmodium protein, unknown function
PBANKA_0201051	2120.96	1.023	0.120504	8.48933	2.07833e-17	7.02783e-16	conserved rodent malaria protein, unknown function
PBANKA_1361500	10991.5	0.862295	0.101713	8.47776	2.29564e-17	7.70558e-16	WD repeat-containing protein 16, putative
PBANKA_0600900	5604.65	0.879351	0.104089	8.44803	2.96254e-17	9.87152e-16	conserved protein, unknown function
PBANKA_1337600	6366.46	0.887521	0.105084	8.44583	3.01891e-17	9.98646e-16	conserved Plasmodium protein, unknown function
PBANKA_1000011	339.396	1.76143	0.208659	8.44167	3.12834e-17	1.02006e-15	reticulocyte binding protein, putative
PBANKA_0943900	2980.05	0.993774	0.117721	8.44176	3.12595e-17	1.02006e-15	PIR protein
PBANKA_0921400	1028.13	1.20984	0.143406	8.43646	3.2709e-17	1.05511e-15	protein phosphatase, putative
PBANKA_1008900	518.86	-1.72465	0.204438	-8.43606	3.28205e-17	1.05511e-15	conserved Plasmodium protein, unknown function
PBANKA_1421500	47718	-0.811868	0.0962667	-8.43353	3.35385e-17	1.07065e-15	conserved Plasmodium protein, unknown function
PBANKA_0615700	7696.04	0.847672	0.100569	8.42875	3.49365e-17	1.10753e-15	dynein heavy chain, putative
PBANKA_0805500	4967	0.897553	0.106677	8.41373	3.97166e-17	1.25039e-15	conserved Plasmodium protein, unknown function
PBANKA_1423000	1792.89	1.13273	0.134919	8.39563	4.63411e-17	1.44895e-15	conserved Plasmodium protein, unknown function
PBANKA_0920700	3119.07	0.959174	0.114562	8.37253	5.63922e-17	1.75123e-15	conserved Plasmodium protein, unknown function
PBANKA_1003600	2541.06	1.15249	0.137777	8.3649	6.01641e-17	1.85574e-15	apical sushi protein, putative
PBANKA_0934700	3895.96	1.01586	0.121456	8.36401	6.06207e-17	1.85727e-15	conserved Plasmodium protein, unknown function
PBANKA_1208900	10987.7	0.833377	0.10028	8.31049	9.53101e-17	2.9006e-15	ankyrin-repeat protein, putative
PBANKA_1024900	30844.3	0.80371	0.0968529	8.29826	1.05645e-16	3.19385e-15	DNA replication licensing factor MCM2, putative
PBANKA_1449000	57344.7	0.891351	0.107517	8.29033	1.12933e-16	3.3917e-15	microgamete surface protein MiGS, putative
PBANKA_1018300	3087.53	1.03609	0.125894	8.22987	1.8742e-16	5.59197e-15	dynein intermediate chain, putative
PBANKA_1428900	7355.59	0.848506	0.103201	8.22191	2.00284e-16	5.937e-15	bromodomain protein 2, putative
PBANKA_0404300	10374.6	0.891988	0.10852	8.21955	2.0426e-16	6.01579e-15	P-loop containing nucleoside triphosphate hydrolase, putative
PBANKA_0930600	780.249	1.25189	0.152519	8.2081	2.24718e-16	6.57588e-15	conserved Plasmodium protein, unknown function
PBANKA_0827600	5318.42	0.960504	0.1172	8.1954	2.49758e-16	7.26207e-15	conserved Plasmodium protein, unknown function
PBANKA_0601900	27013.5	0.830666	0.101487	8.18497	2.72374e-16	7.86954e-15	high mobility group protein B1, putative
PBANKA_0504300	11733.9	0.866325	0.105888	8.18148	2.80371e-16	8.04965e-15	flagellar outer arm dynein-associated protein, putative
PBANKA_1328000	2110.16	1.03083	0.126189	8.16888	3.11276e-16	8.8811e-15	serine/threonine protein phosphatase UIS2
PBANKA_1026700	2344.88	1.01331	0.12464	8.12994	4.29503e-16	1.21781e-14	conserved Plasmodium protein, unknown function
PBANKA_1344300	12746.4	0.843326	0.103842	8.12126	4.61351e-16	1.30004e-14	chromatin assembly factor 1 subunit, putative
PBANKA_1457800	11499.7	0.811122	0.0999429	8.11585	4.8239e-16	1.35099e-14	ADP-ribosylation factor GTPase-activating protein, putative
PBANKA_0523800	1051.93	1.18987	0.146646	8.1139	4.90218e-16	1.36454e-14	asparagine rich protein, putative
PBANKA_0711000	3128.21	0.951859	0.117371	8.10985	5.06841e-16	1.40226e-14	conserved Plasmodium protein, unknown function
PBANKA_0407400	9642.49	0.813851	0.100567	8.09266	5.83762e-16	1.60535e-14	serine/threonine protein kinase, putative
PBANKA_0825800	9910.56	0.898304	0.111069	8.08783	6.07372e-16	1.65287e-14	conserved Plasmodium protein, unknown function
PBANKA_1352100	58016.2	0.789231	0.0975847	8.08765	6.08286e-16	1.65287e-14	SprT-like domain-containing protein, putative
PBANKA_0925700	4625.67	0.889649	0.110134	8.07785	6.59192e-16	1.7806e-14	conserved Plasmodium protein, unknown function
PBANKA_0805900	16077.7	0.824875	0.102307	8.06272	7.46154e-16	2.00364e-14	kinesin-8, putative
PBANKA_1032100	3613.7	1.08435	0.134586	8.05688	7.82686e-16	2.08945e-14	rhoptry-associated protein 1
PBANKA_1243900	23023.2	0.766725	0.0955462	8.02465	1.01818e-15	2.70232e-14	conserved Plasmodium protein, unknown function
PBANKA_0804300	10128.9	0.814187	0.101658	8.00908	1.15573e-15	3.04967e-14	DNA mismatch repair protein MSH2
PBANKA_0307600	303.161	-1.78557	0.22327	-7.99735	1.27126e-15	3.33524e-14	syntaxin, putative
PBANKA_1035700	6953.37	0.824336	0.103122	7.99382	1.30823e-15	3.41262e-14	WD repeat-containing protein 65, putative
PBANKA_1308600	351822	0.905805	0.11354	7.97787	1.48875e-15	3.86144e-14	fructose-bisphosphate aldolase 2
PBANKA_1463700	9877.97	0.790601	0.0994674	7.94835	1.89018e-15	4.87495e-14	DNA repair protein rhp16, putative
PBANKA_1033700	6481.7	0.829213	0.104421	7.94109	2.00415e-15	5.13984e-14	conserved Plasmodium protein, unknown function
PBANKA_1437100	2510.94	0.997616	0.125849	7.92707	2.2438e-15	5.72232e-14	conserved Plasmodium protein, unknown function
PBANKA_0305900	1260.75	-1.31152	0.165603	-7.91962	2.38236e-15	6.04193e-14	conserved Plasmodium protein, unknown function
PBANKA_0714500	2668.98	0.97446	0.123314	7.90224	2.7393e-15	6.9088e-14	conserved Plasmodium protein, unknown function
PBANKA_0936500	1606.56	1.04205	0.132573	7.8602	3.83519e-15	9.61958e-14	replication factor C subunit 5, putative
PBANKA_1129600	71714.1	0.81864	0.10433	7.84665	4.27283e-15	1.06587e-13	TPH domain-containing protein, putative
PBANKA_1415600	36997.7	0.764516	0.0977396	7.82196	5.20057e-15	1.29025e-13	DNA replication licensing factor MCM4, putative
PBANKA_1011400	31261.7	0.744952	0.0955214	7.79879	6.25036e-15	1.54232e-13	DNA topoisomerase 2, putative
PBANKA_0912600	7162.84	0.973625	0.12489	7.79589	6.39584e-15	1.56973e-13	conserved Plasmodium protein, unknown function
PBANKA_1337500	4838.11	0.855724	0.109828	7.79147	6.62346e-15	1.6169e-13	conserved Plasmodium protein, unknown function
PBANKA_1421000	11367	0.782939	0.100553	7.78634	6.89786e-15	1.67493e-13	calmodulin, putative
PBANKA_1008500	18127.9	0.745511	0.0959373	7.77082	7.7981e-15	1.88351e-13	translocon component PTEX150
PBANKA_1002100	13247	-0.759085	0.097849	-7.75773	8.64652e-15	2.07744e-13	6-cysteine protein
PBANKA_1305300	17887.3	0.791601	0.10206	7.75623	8.74919e-15	2.0911e-13	FACT complex subunit SSRP1, putative
PBANKA_1038600	11179.7	0.765497	0.0987047	7.75543	8.80437e-15	2.09333e-13	conserved Plasmodium protein, unknown function
PBANKA_0508900	294.765	-1.68721	0.217828	-7.74561	9.51216e-15	2.2499e-13	conserved Plasmodium protein, unknown function
PBANKA_0109900	2612.98	-1.19108	0.153799	-7.74436	9.60612e-15	2.26041e-13	basal complex transmembrane protein 1, putative
PBANKA_0312500	10132.3	0.796393	0.102853	7.74303	9.70744e-15	2.27254e-13	origin recognition complex subunit 5, putative
PBANKA_1349100	11232.6	0.824773	0.10664	7.73421	1.04046e-14	2.42331e-13	MSP7-like protein
PBANKA_1463300	60182.4	-0.756957	0.097994	-7.72452	1.12277e-14	2.60176e-13	conserved Plasmodium protein, unknown function
PBANKA_0623000	2222.33	0.924006	0.119995	7.70037	1.35674e-14	3.12803e-13	Plasmodium exported protein, unknown function
PBANKA_1344200	6328.42	0.803051	0.104478	7.68631	1.51444e-14	3.47408e-13	conserved Plasmodium protein, unknown function
PBANKA_0926700	22980.8	0.830461	0.108748	7.63656	2.231e-14	5.09226e-13	exported protein 1
PBANKA_1349400	4989.1	0.990971	0.129798	7.63473	2.26297e-14	5.13954e-13	DNA replication complex GINS protein, putative
PBANKA_1326200	1370.81	1.11311	0.145863	7.6312	2.32579e-14	5.25606e-13	conserved Plasmodium protein, unknown function
PBANKA_1302000	2315.91	0.915326	0.120147	7.6184	2.56835e-14	5.77563e-13	conserved Plasmodium protein, unknown function
PBANKA_1300500	3645.03	0.886135	0.116538	7.60382	2.87508e-14	6.43164e-13	tubulin epsilon chain, putative
PBANKA_1321500	7294.72	0.833812	0.109665	7.60323	2.88825e-14	6.43164e-13	conserved Plasmodium protein, unknown function
PBANKA_1125300	9804.63	0.753621	0.0991938	7.59746	3.01997e-14	6.6923e-13	conserved Plasmodium protein, unknown function
PBANKA_0708100	19541.4	0.822503	0.108387	7.58859	3.23407e-14	7.13214e-13	dynein light chain 1
PBANKA_1454600	9884.81	0.737996	0.0977976	7.54616	4.48274e-14	9.83832e-13	conserved Plasmodium protein, unknown function
PBANKA_1437700	46415.4	-0.916304	0.122067	-7.50657	6.06968e-14	1.32575e-12	conserved Plasmodium protein, unknown function
PBANKA_0104100	12393.9	0.763076	0.101791	7.49647	6.55586e-14	1.42512e-12	serine/threonine protein kinase, putative
PBANKA_1133800	4029.47	0.955098	0.127545	7.4883	6.97691e-14	1.50304e-12	DNA helicase, putative
PBANKA_1302700	1848.38	0.907663	0.121212	7.48824	6.98017e-14	1.50304e-12	OST-HTH associated domain protein, putative
PBANKA_0303900	4248.54	0.869334	0.116138	7.48536	7.13498e-14	1.52916e-12	pantothenate transporter
PBANKA_1457700	1951.94	0.897862	0.120008	7.48166	7.33911e-14	1.56556e-12	conserved Plasmodium protein, unknown function
PBANKA_0411300	27641.6	0.806246	0.107826	7.47727	7.58853e-14	1.61124e-12	conserved Plasmodium protein, unknown function
PBANKA_1030400	10410.1	0.771268	0.10324	7.47061	7.98265e-14	1.68707e-12	conserved Plasmodium protein, unknown function
PBANKA_0103200	792.324	-1.33743	0.17938	-7.45586	8.9286e-14	1.8783e-12	conserved Plasmodium protein, unknown function
PBANKA_0816300	818.169	-1.18115	0.158545	-7.44994	9.33862e-14	1.95554e-12	conserved Plasmodium protein, unknown function
PBANKA_1458300	16021.3	0.734862	0.0987559	7.4412	9.9774e-14	2.07976e-12	kinesin-13, putative
PBANKA_0709600	6874.02	-0.804408	0.108406	-7.42034	1.16817e-13	2.42395e-12	conserved Plasmodium protein, unknown function
PBANKA_0511700	10707.1	-0.746616	0.100772	-7.40899	1.27264e-13	2.62879e-12	topoisomerase, putative
PBANKA_1206800	597.831	1.24309	0.168162	7.39218	1.44439e-13	2.96369e-12	zinc finger (CCCH type) protein, putative
PBANKA_0905200	2728.97	0.885033	0.119731	7.39187	1.44776e-13	2.96369e-12	oocyst capsule protein Cap93
PBANKA_0810800	1848.37	0.908531	0.123031	7.38455	1.52974e-13	3.11753e-12	conserved Plasmodium protein, unknown function
PBANKA_1029700	6331.95	0.776235	0.105194	7.3791	1.59362e-13	3.23328e-12	ubiquitin-conjugating enzyme E2, putative
PBANKA_0806800	40395.8	0.680091	0.0924882	7.35327	1.93418e-13	3.90688e-12	conserved Plasmodium protein, unknown function
PBANKA_0519000	45550.7	0.727112	0.098957	7.34776	2.01563e-13	4.05345e-12	S-antigen, putative
PBANKA_1109600	25460.7	0.729718	0.0996373	7.32374	2.4115e-13	4.8283e-12	conserved Plasmodium protein, unknown function
PBANKA_1429400	9947.73	0.78429	0.10773	7.28013	3.33487e-13	6.61899e-12	dynein light chain 1, putative
PBANKA_0302600	600.698	-1.20924	0.166096	-7.28038	3.32888e-13	6.61899e-12	3'-5' exonuclease, putative
PBANKA_0406300	2941.3	0.927262	0.127383	7.2793	3.35549e-13	6.63108e-12	DNA polymerase delta small subunit, putative
PBANKA_1451100	11323.5	-0.94801	0.130276	-7.27696	3.41428e-13	6.71818e-12	conserved Plasmodium protein, unknown function
PBANKA_1442300	6317.73	0.755232	0.103808	7.27525	3.45787e-13	6.77475e-12	conserved Plasmodium protein, unknown function
PBANKA_1207900	577.709	1.21718	0.167324	7.27439	3.47991e-13	6.7888e-12	protein phosphatase PPM10, putative
PBANKA_0707200	2994.07	0.815507	0.112752	7.23276	4.73267e-13	9.19346e-12	alpha/beta hydrolase, putative
PBANKA_1110300	21775.6	0.73491	0.101618	7.23211	4.7554e-13	9.19848e-12	WD repeat-containing protein, putative
PBANKA_0500700	1414.73	0.943708	0.130629	7.22436	5.03483e-13	9.69789e-12	fam-a protein
PBANKA_0615200	33122.4	0.748429	0.103698	7.21743	5.29811e-13	1.01621e-11	calcium-dependent protein kinase 4
PBANKA_1453100	9636.04	-0.877522	0.121678	-7.21182	5.52105e-13	1.05454e-11	sphingomyelin phosphodiesterase, putative
PBANKA_0306900	15846.6	-0.70757	0.0981836	-7.2066	5.73675e-13	1.09118e-11	Sec61-gamma subunit of protein translocation complex, putative
PBANKA_0600071	1496.86	0.973198	0.135067	7.20529	5.79211e-13	1.09714e-11	conserved rodent malaria protein, unknown function
PBANKA_0507300	11224.1	0.703405	0.0976371	7.20428	5.8352e-13	1.10073e-11	dynein heavy chain, putative
PBANKA_0205900	3219.71	0.800352	0.111268	7.193	6.33841e-13	1.19073e-11	lipid/sterol:H+ symporter, putative
PBANKA_1003700	11273	0.696985	0.0969631	7.18815	6.5675e-13	1.22871e-11	conserved Plasmodium protein, unknown function
PBANKA_1205400	10277	0.764912	0.106529	7.18029	6.95646e-13	1.29617e-11	rho GTPase-activating protein, putative
PBANKA_0911100	2454.3	0.91043	0.126856	7.17687	7.1327e-13	1.32361e-11	conserved Plasmodium protein, unknown function
PBANKA_0402600	1896.69	0.888078	0.123874	7.16923	7.54221e-13	1.39393e-11	inner membrane complex protein 1a
PBANKA_0705500	3230.01	0.827367	0.115464	7.16557	7.74629e-13	1.42588e-11	ankyrin-repeat protein, putative
PBANKA_1007500	4998.97	0.786875	0.110103	7.14671	8.88809e-13	1.62948e-11	actin-like protein, putative
PBANKA_0610200	39805.8	0.779428	0.109109	7.14358	9.09324e-13	1.66043e-11	DNA replication licensing factor MCM5, putative
PBANKA_0912100	13451.7	0.719503	0.100849	7.13443	9.71891e-13	1.7676e-11	casein kinase 1, putative
PBANKA_1241000	3631.82	0.817728	0.114899	7.11691	1.10375e-12	1.99945e-11	ADP-ribosylation factor GTPase-activating protein, putative
PBANKA_1318900	12749	0.788391	0.110848	7.11238	1.1406e-12	2.05803e-11	methyltransferase, putative
PBANKA_1329000	5246.91	0.835728	0.117517	7.11158	1.14722e-12	2.06183e-11	conserved Plasmodium protein, unknown function
PBANKA_0606300	42322.2	0.746784	0.105208	7.09815	1.2644e-12	2.26352e-11	conserved Plasmodium protein, unknown function
PBANKA_0214600	2973.2	0.803197	0.113199	7.09544	1.28943e-12	2.29931e-11	Plasmodium exported protein, unknown function
PBANKA_0302800	7270.05	0.774437	0.109548	7.06937	1.5564e-12	2.76458e-11	conserved Plasmodium protein, unknown function
PBANKA_0405600	3802	0.798874	0.113108	7.06291	1.63055e-12	2.88506e-11	microtubule-associated protein RP/EB family, putative
PBANKA_1011700	3711.84	0.848271	0.12018	7.05831	1.68537e-12	2.97054e-11	conserved Plasmodium protein, unknown function
PBANKA_0401400	5769.97	0.804068	0.113936	7.05719	1.69897e-12	2.983e-11	conserved Plasmodium protein, unknown function
PBANKA_1031700	1248.99	0.98566	0.139872	7.04686	1.83006e-12	3.20085e-11	ankyrin-repeat protein, putative
PBANKA_0716500	32798.6	0.760364	0.108009	7.03984	1.92464e-12	3.35343e-11	RNA-binding protein, putative
PBANKA_1417900	40518.3	0.67155	0.0954062	7.03885	1.93829e-12	3.36437e-11	conserved Plasmodium protein, unknown function
PBANKA_0304900	18093.9	0.689588	0.0980515	7.03292	2.02262e-12	3.49745e-11	serine repeat antigen 3
PBANKA_0914600	5440.82	-0.766456	0.109063	-7.02767	2.10004e-12	3.61762e-11	RNA (uracil-5-)methyltransferase, putative
PBANKA_0821200	30215.1	-0.725707	0.103335	-7.02284	2.17411e-12	3.73112e-11	conserved Plasmodium protein, unknown function
PBANKA_0802800	1807.75	0.983744	0.140137	7.01987	2.22081e-12	3.797e-11	conserved Plasmodium protein, unknown function
PBANKA_0206300	21935	0.82266	0.11741	7.00672	2.43975e-12	4.15577e-11	centrin-1, putative
PBANKA_0904000	1688.07	0.888042	0.126838	7.00137	2.5348e-12	4.30162e-11	conserved Plasmodium protein, unknown function
PBANKA_0404100	8387.53	0.714608	0.102187	6.99313	2.68811e-12	4.5449e-11	AP endonuclease (DNA-[apurinic or apyrimidinic site] lyase), putative
PBANKA_1335200	5293.01	0.777921	0.111448	6.9801	2.94966e-12	4.96871e-11	pre-mRNA-splicing factor ISY1, putative
PBANKA_0104400	3617.46	0.845043	0.121135	6.97606	3.0358e-12	5.07722e-11	nucleoside diphosphate kinase, putative
PBANKA_1342300	46883.1	-0.686626	0.0984264	-6.97603	3.03632e-12	5.07722e-11	conserved Plasmodium protein, unknown function
PBANKA_1131600	13780.1	0.694666	0.0996093	6.97391	3.08261e-12	5.13581e-11	DNA replication licensing factor MCM6, putative
PBANKA_1228000	268.871	-2.02897	0.291916	-6.95051	3.63966e-12	6.04183e-11	1-cys peroxiredoxin, putative
PBANKA_0813300	1333.51	-1.22267	0.175926	-6.9499	3.65548e-12	6.04611e-11	conserved Plasmodium protein, unknown function
PBANKA_1107100	9726.54	0.714662	0.103085	6.93273	4.12791e-12	6.80285e-11	subtilisin-like protease 1
PBANKA_1008000	2019.43	0.847632	0.122496	6.91965	4.52767e-12	7.43482e-11	conserved Plasmodium protein, unknown function
PBANKA_0942400	3360.26	0.812072	0.117429	6.91543	4.66459e-12	7.63221e-11	WD repeat-containing protein, putative
PBANKA_0522700	316183	0.780778	0.112935	6.91354	4.72712e-12	7.7069e-11	alpha tubulin 2
PBANKA_0614700	4475.63	0.849591	0.12292	6.91174	4.78741e-12	7.77741e-11	conserved Plasmodium membrane protein, unknown function
PBANKA_1129100	5745.55	0.710434	0.10288	6.90543	5.00516e-12	8.10232e-11	DNA polymerase epsilon catalytic subunit A, putative
PBANKA_1141500	4978.89	0.718293	0.104254	6.88984	5.58535e-12	9.00958e-11	SNARE associated Golgi protein, putative
PBANKA_0623450	6752.41	-0.774501	0.112837	-6.86392	6.69981e-12	1.07692e-10	fam-a protein, pseudogene
PBANKA_1202200	14632.2	0.662136	0.0966741	6.84916	7.42863e-12	1.18988e-10	U5 small nuclear ribonucleoprotein component, putative
PBANKA_1334900	57913.8	-0.659206	0.0963853	-6.83928	7.95907e-12	1.27039e-10	conserved Plasmodium protein, unknown function
PBANKA_1122500	3949.69	0.75833	0.111019	6.83062	8.45468e-12	1.34479e-10	conserved Plasmodium protein, unknown function
PBANKA_0912400	1013.38	1.01933	0.149404	6.82267	8.93658e-12	1.41651e-10	conserved Plasmodium protein, unknown function
PBANKA_0925400	19885.6	0.647215	0.0949081	6.81938	9.14345e-12	1.44429e-10	dynein heavy chain, putative
PBANKA_0517000	26759.9	0.654298	0.0960409	6.8127	9.57827e-12	1.50775e-10	early transcribed membrane protein
PBANKA_0815500	4611.65	0.758046	0.111446	6.80193	1.03224e-11	1.6193e-10	conserved Plasmodium protein, unknown function
PBANKA_1335000	12479.4	-0.67912	0.0999393	-6.79532	1.0807e-11	1.68953e-10	conserved Plasmodium protein, unknown function
PBANKA_1206900	276326	0.852974	0.125571	6.79275	1.10015e-11	1.71405e-10	tubulin beta chain, putative
PBANKA_1236600	29483.3	0.642577	0.0946311	6.79034	1.11868e-11	1.73112e-10	conserved Plasmodium protein, unknown function
PBANKA_1124000	4779.21	-0.883501	0.130104	-6.79075	1.11553e-11	1.73112e-10	sphingomyelin synthase 2, putative
PBANKA_1002900	992.142	1.00037	0.147473	6.78343	1.17354e-11	1.80988e-10	ag-1 blood stage membrane protein homologue
PBANKA_0508700	1526.37	0.88722	0.130891	6.77832	1.21582e-11	1.86877e-10	conserved Plasmodium protein, unknown function
PBANKA_1444300	232.993	-1.80896	0.266923	-6.7771	1.22612e-11	1.87827e-10	conserved Plasmodium protein, unknown function
PBANKA_1002400	1729.37	1.04084	0.153645	6.77429	1.25018e-11	1.90871e-10	dipeptidyl aminopeptidase 3, putative
PBANKA_1403700	894.011	-1.06362	0.157644	-6.74696	1.50972e-11	2.29728e-10	AP2 domain transcription factor, putative
PBANKA_1341900	1342.9	0.986737	0.146579	6.73179	1.67591e-11	2.51661e-10	conserved Apicomplexan protein, unknown function
PBANKA_0719700	23449	0.678265	0.10075	6.73219	1.67131e-11	2.51661e-10	conserved Plasmodium protein, unknown function
PBANKA_0316000	17846.8	0.677681	0.10066	6.73237	1.66927e-11	2.51661e-10	replication factor C subunit 1, putative
PBANKA_0812600	17448	-1.01888	0.151322	-6.73317	1.66001e-11	2.51661e-10	conserved Plasmodium protein, unknown function
PBANKA_0934900	1578.77	0.855649	0.127283	6.72244	1.78706e-11	2.67473e-10	conserved Plasmodium protein, unknown function
PBANKA_1328100	4789.15	0.695376	0.103592	6.71263	1.91142e-11	2.85151e-10	ATP synthase (C/AC39) subunit, putative
PBANKA_1340400	53454.3	0.765883	0.114313	6.69989	2.08575e-11	3.10145e-10	lactate dehydrogenase, putative
PBANKA_0610400	13166.9	0.674927	0.100872	6.69091	2.21787e-11	3.2872e-10	non-SERCA-type Ca2+ -transporting P-ATPase, putative
PBANKA_1103300	788.514	1.11269	0.166498	6.68289	2.34278e-11	3.46109e-10	myosin B
PBANKA_0704900	34216.5	-0.678015	0.101785	-6.66125	2.71511e-11	3.99822e-10	conserved Plasmodium protein, unknown function
PBANKA_1123800	8075.92	0.678034	0.101876	6.6555	2.82345e-11	4.14439e-10	GAS8-like protein, putative
PBANKA_1409600	92533.2	0.654939	0.0986019	6.64226	3.08908e-11	4.51976e-10	meiosis-specific nuclear structural protein 1, putative
PBANKA_1007600	1274.3	0.978008	0.147261	6.64134	3.10843e-11	4.53354e-10	erythrocyte vesicle protein 1, putative
PBANKA_1426500	7468.51	0.673005	0.10136	6.63972	3.14288e-11	4.56919e-10	cullin-1, putative
PBANKA_1128900	3462.76	0.862847	0.130291	6.62246	3.53262e-11	5.1033e-10	conserved Plasmodium protein, unknown function
PBANKA_0720100	5183.91	0.695907	0.105076	6.62287	3.52302e-11	5.1033e-10	conserved Plasmodium protein, unknown function
PBANKA_1432400	18215.7	0.633135	0.0956503	6.61926	3.60996e-11	5.19857e-10	perforin-like protein 2
PBANKA_1227400	10772.3	0.694294	0.104925	6.61703	3.66496e-11	5.26117e-10	serine/threonine protein phosphatase 2B catalytic subunit A
PBANKA_1428300	3776.31	0.708641	0.107212	6.60971	3.85079e-11	5.51061e-10	WD repeat-containing protein, putative
PBANKA_1116800	16202	-0.68674	0.103942	-6.60693	3.92381e-11	5.59756e-10	conserved Plasmodium protein, unknown function
PBANKA_1216700	3508.8	0.770891	0.116702	6.60562	3.95867e-11	5.62969e-10	WD repeat-containing protein, putative
PBANKA_0933700	7086.98	0.728832	0.110464	6.59795	4.16896e-11	5.89204e-10	mitogen-activated protein kinase 2
PBANKA_1354800	648.455	-1.35251	0.204989	-6.59797	4.16822e-11	5.89204e-10	conserved Plasmodium protein, unknown function
PBANKA_1028300	9926.54	0.660518	0.10066	6.56188	5.31348e-11	7.48644e-10	serine/threonine protein phosphatase PP1
PBANKA_1444100	5231.58	-0.690695	0.1053	-6.55934	5.40474e-11	7.59158e-10	T-complex protein 1 subunit gamma, putative
PBANKA_0907500	8666.59	0.647118	0.0990232	6.53501	6.36039e-11	8.9065e-10	conserved Plasmodium protein, unknown function
PBANKA_1307700	4657.08	0.749907	0.114901	6.52653	6.73122e-11	9.39695e-10	pre-mRNA-splicing factor CWC24, putative
PBANKA_1349300	6234.5	0.681236	0.104395	6.52556	6.7749e-11	9.42909e-10	conserved Plasmodium protein, unknown function
PBANKA_0305800	635.104	-1.1032	0.169161	-6.52161	6.95582e-11	9.65146e-10	conserved Plasmodium protein, unknown function
PBANKA_0704800	71281.3	-0.715986	0.109883	-6.5159	7.22572e-11	9.99558e-10	conserved Plasmodium protein, unknown function
PBANKA_0521700	4563.97	0.71625	0.110044	6.50876	7.57718e-11	1.04501e-09	AP2 domain transcription factor, putative
PBANKA_0613200	5619.17	0.700692	0.10771	6.50534	7.75165e-11	1.06585e-09	DNA polymerase alpha catalytic subunit A, putative
PBANKA_1417000	1321.4	0.908916	0.13976	6.50341	7.8519e-11	1.07317e-09	conserved Plasmodium protein, unknown function
PBANKA_1210800	2142.51	0.857295	0.131967	6.4963	8.23184e-11	1.12174e-09	hypoxanthine-guanine phosphoribosyltransferase, putative
PBANKA_1312000	1987.82	0.903962	0.139544	6.478	9.29493e-11	1.26284e-09	condensin-2 complex subunit G2, putative
PBANKA_0925000	5501.67	0.787548	0.121621	6.47541	9.45534e-11	1.28082e-09	RING zinc finger protein, putative
PBANKA_0715300	3792.61	0.7017	0.108444	6.47065	9.75848e-11	1.31797e-09	conserved Plasmodium protein, unknown function
PBANKA_0313300	6122.06	0.781216	0.120788	6.46765	9.95364e-11	1.33343e-09	MtN3-like protein
PBANKA_0908800	22603.4	0.673665	0.104151	6.46815	9.92125e-11	1.33343e-09	conserved Plasmodium protein, unknown function
PBANKA_1329200	15504.8	0.641288	0.0991546	6.46755	9.96053e-11	1.33343e-09	dynein beta chain, putative
PBANKA_0407300	2761.67	-0.817938	0.126621	-6.45976	1.0487e-10	1.39981e-09	conserved Plasmodium protein, unknown function
PBANKA_0806900	1246.34	0.870941	0.134937	6.45442	1.08637e-10	1.44586e-09	conserved Plasmodium protein, unknown function
PBANKA_0710900	349.789	-1.40758	0.218251	-6.44937	1.12319e-10	1.49051e-09	U6 snRNA-associated Sm-like protein LSm3, putative
PBANKA_1244300	6018.27	0.68343	0.10619	6.43591	1.22732e-10	1.62398e-09	RING zinc finger protein, putative
PBANKA_1039300	5875.3	0.687897	0.107067	6.42491	1.31944e-10	1.74082e-09	U2 snRNP-associated SURP motif-containing protein, putative
PBANKA_0904800	1727.91	0.854487	0.133089	6.42043	1.35888e-10	1.78769e-09	conserved Plasmodium protein, unknown function
PBANKA_0610700	2376.5	0.778671	0.121611	6.40298	1.5237e-10	1.99876e-09	conserved Plasmodium protein, unknown function
PBANKA_0105100	20442.4	-0.61299	0.0957523	-6.40183	1.53523e-10	2.00811e-09	conserved Plasmodium protein, unknown function
PBANKA_1302600	16844.5	0.683538	0.106886	6.39503	1.6052e-10	2.09364e-09	DNA primase small subunit, putative
PBANKA_1019800	16153.5	-0.708723	0.110994	-6.38523	1.7114e-10	2.22579e-09	calcium-dependent protein kinase, putative
PBANKA_1111700	159.544	-1.74083	0.273114	-6.37401	1.84147e-10	2.38816e-09	conserved Plasmodium protein, unknown function
PBANKA_0604300	130016	0.645498	0.101316	6.37115	1.87612e-10	2.42621e-09	tetratricopeptide repeat protein, putative
PBANKA_1308500	271.633	-1.73835	0.273148	-6.36412	1.96411e-10	2.53281e-09	shikimate dehydrogenase, putative
PBANKA_1309700	14726.5	0.651879	0.102784	6.34224	2.2645e-10	2.90377e-09	ATP-dependent RNA helicase DDX5, putative
PBANKA_1029400	98969.4	0.60639	0.0956111	6.34226	2.26423e-10	2.90377e-09	conserved Plasmodium protein, unknown function
PBANKA_0717200	2867.02	0.836319	0.132011	6.33524	2.36975e-10	3.03023e-09	conserved Plasmodium protein, unknown function
PBANKA_1244200	8188.89	0.64818	0.102361	6.3323	2.4154e-10	3.07997e-09	conserved Plasmodium protein, unknown function
PBANKA_0311700	3086.88	0.694403	0.110181	6.30237	2.93135e-10	3.72746e-09	rhoptry neck protein 6, putative
PBANKA_0712100	14761	0.608696	0.0966781	6.29611	3.05205e-10	3.86725e-09	DNA helicase, putative
PBANKA_0507800	15741.9	0.606741	0.0963723	6.2958	3.05822e-10	3.86725e-09	conserved Plasmodium protein, unknown function
PBANKA_1108000	19912.8	0.597943	0.0950459	6.29109	3.15245e-10	3.9754e-09	conserved protein, unknown function
PBANKA_0204200	7872.81	0.631488	0.100631	6.27529	3.4898e-10	4.38869e-09	tubulin-specific chaperone a, putative
PBANKA_1339600	2169.86	-0.843298	0.134646	-6.26306	3.775e-10	4.7343e-09	PRELI domain-containing protein, putative
PBANKA_0705600	50352.1	-0.613738	0.0982647	-6.24576	4.2175e-10	5.27476e-09	conserved Plasmodium protein, unknown function
PBANKA_1217600	28383.9	0.714002	0.114432	6.23954	4.38857e-10	5.47372e-09	histone H2A.Z, putative
PBANKA_0819900	59664.9	0.604017	0.0968512	6.23655	4.47326e-10	5.56416e-09	nucleosome assembly protein
PBANKA_1131700	601.517	1.0496	0.168632	6.22417	4.84123e-10	5.98922e-09	RAP protein, putative
PBANKA_1120900	2398.74	0.757782	0.12174	6.22458	4.82855e-10	5.98922e-09	conserved Plasmodium protein, unknown function
PBANKA_1115200	40697.7	0.606388	0.0974527	6.22239	4.89636e-10	6.04105e-09	conserved Plasmodium protein, unknown function
PBANKA_0928800	4494.36	0.783797	0.126228	6.20936	5.31992e-10	6.54594e-09	splicing factor U2AF small subunit, putative
PBANKA_0623400	2183.38	0.760931	0.12271	6.20103	5.60937e-10	6.88354e-09	fam-a protein
PBANKA_1105100	5020.34	0.723945	0.11679	6.19867	5.69405e-10	6.96873e-09	DNA mismatch repair protein MSH6, putative
PBANKA_0907300	297.787	-1.36392	0.220075	-6.19754	5.73542e-10	7.00059e-09	OTU domain-containing protein, putative
PBANKA_0309500	438.389	1.23087	0.198634	6.19666	5.76753e-10	7.02101e-09	secreted protein with altered thrombospondin repeat domain, putative
PBANKA_0932400	4828.72	-0.680077	0.109767	-6.19562	5.8055e-10	7.04843e-09	berghepain-2
PBANKA_0524600	1691.36	0.877843	0.14176	6.19247	5.92301e-10	7.16976e-09	PIR protein
PBANKA_0830600	173.609	-1.73589	0.280339	-6.1921	5.93684e-10	7.16976e-09	conserved Plasmodium protein, unknown function
PBANKA_1115700	10387.8	0.614821	0.0993707	6.18715	6.12615e-10	7.37886e-09	kinetochore protein NDC80, putative
PBANKA_1212200	3309.55	0.76193	0.123223	6.18332	6.27666e-10	7.54026e-09	conserved Plasmodium protein, unknown function
PBANKA_1332400	1327.53	-1.00258	0.162308	-6.17703	6.53179e-10	7.82615e-09	shewanella-like protein phosphatase 1
PBANKA_0807200	6634.71	-0.740848	0.120099	-6.16865	6.88771e-10	8.23099e-09	conserved Plasmodium protein, unknown function
PBANKA_1361200	18283.9	-0.878106	0.142391	-6.16685	6.96616e-10	8.30301e-09	conserved Plasmodium protein, unknown function
PBANKA_1331700	1577.62	0.865363	0.140349	6.16578	7.0138e-10	8.33802e-09	zinc finger protein, putative
PBANKA_1109800	1305.11	0.822908	0.133482	6.16494	7.0508e-10	8.36023e-09	peptidyl-prolyl cis-trans isomerase, putative
PBANKA_1410950	3386.2	0.696128	0.113012	6.15975	7.28612e-10	8.61687e-09	apical ring associated protein 1
PBANKA_0520600	590.861	-1.28545	0.209001	-6.15048	7.72506e-10	9.11238e-09	enhancer of rudimentary homolog, putative
PBANKA_0524300	30736	0.597283	0.097314	6.1377	8.37273e-10	9.8509e-09	tryptophan-rich protein
PBANKA_0716900	6417.87	0.709839	0.115737	6.13321	8.61253e-10	1.0107e-08	armadillo-domain containing rhoptry protein, putative
PBANKA_1359300	3360.91	-0.740553	0.120761	-6.13238	8.65763e-10	1.01339e-08	conserved Plasmodium protein, unknown function
PBANKA_1341200	506.273	-1.23339	0.201288	-6.1275	8.92689e-10	1.04223e-08	WD repeat-containing protein, putative
PBANKA_1120400	134678	-0.691579	0.113224	-6.10809	1.00831e-09	1.17422e-08	inner membrane complex protein 1j, putative
PBANKA_1221100	1253.54	0.814565	0.133451	6.10384	1.03549e-09	1.2028e-08	conserved Plasmodium protein, unknown function
PBANKA_1246600	1623.4	-0.796931	0.130957	-6.08542	1.16183e-09	1.34614e-08	cleft-like protein 1
PBANKA_1342400	356.182	-1.40524	0.231125	-6.07999	1.2019e-09	1.38903e-08	ribonuclease P protein subunit RPR2, putative
PBANKA_1465051	115.317	-1.76346	0.290342	-6.07372	1.24979e-09	1.44073e-08	Plasmodium exported protein, unknown function
PBANKA_1326800	3869.79	0.675222	0.11127	6.06832	1.29258e-09	1.48257e-08	replication factor C subunit 3, putative
PBANKA_1301800	7875.66	0.620397	0.102234	6.06837	1.29214e-09	1.48257e-08	conserved Plasmodium protein, unknown function
PBANKA_1346300	9726.05	-0.739695	0.122037	-6.06124	1.35074e-09	1.5454e-08	CPW-WPC family protein
PBANKA_1202900	286.199	1.29013	0.21294	6.05868	1.37242e-09	1.56237e-08	conserved Plasmodium protein, unknown function
PBANKA_1341800	3831.02	0.654869	0.108085	6.05883	1.37114e-09	1.56237e-08	conserved Plasmodium protein, unknown function
PBANKA_1365721	558.751	1.05084	0.17348	6.05742	1.38321e-09	1.57073e-08	conserved rodent malaria protein, unknown function
PBANKA_0821400	18042	-0.725149	0.11981	-6.05252	1.42601e-09	1.61532e-08	ADP-ribosylation factor, putative
PBANKA_0108100	2662.16	0.70151	0.115978	6.04863	1.46086e-09	1.64662e-08	conserved Plasmodium protein, unknown function
PBANKA_1336900	9195.68	0.599611	0.0991284	6.04883	1.45901e-09	1.64662e-08	conserved Plasmodium protein, unknown function
PBANKA_1312500	229.236	-1.50307	0.248599	-6.04618	1.48322e-09	1.66771e-08	Appr-1-p processing domain protein
PBANKA_0607900	893.692	0.905821	0.150356	6.0245	1.69628e-09	1.90103e-08	3',5'-cyclic nucleotide phosphodiesterase, putative
PBANKA_1318500	39331.5	-0.641247	0.106444	-6.02424	1.69906e-09	1.90103e-08	conserved Plasmodium protein, unknown function
PBANKA_0612400	197526	-0.642866	0.106747	-6.02234	1.71909e-09	1.91873e-08	conserved Plasmodium protein, unknown function
PBANKA_0310100	715.505	-1.22628	0.203883	-6.01464	1.80282e-09	2.00296e-08	conserved Plasmodium protein, unknown function
PBANKA_1144200	200.14	-1.75566	0.2919	-6.0146	1.80333e-09	2.00296e-08	conserved Plasmodium protein, unknown function
PBANKA_1302300	1695.27	0.780615	0.130017	6.00394	1.92586e-09	2.13387e-08	metacaspase-2, putative
PBANKA_0214900	738.017	1.05354	0.175564	6.00091	1.96221e-09	2.1678e-08	fam-a protein
PBANKA_0902900	92041.4	-0.578991	0.096489	-6.00059	1.96598e-09	2.1678e-08	conserved Plasmodium protein, unknown function
PBANKA_0930800	549.485	1.06012	0.176698	5.99961	1.97791e-09	2.1757e-08	conserved Plasmodium protein, unknown function
PBANKA_1310400	11307.5	0.591605	0.0986146	5.99917	1.98333e-09	2.17642e-08	centrin-2, putative
PBANKA_1421100	5500.22	0.636024	0.106118	5.99356	2.05297e-09	2.24743e-08	transcription elongation factor s-II, putative
PBANKA_0622100	2777.86	0.685243	0.114655	5.97655	2.27911e-09	2.48902e-08	protein kinase, putative
PBANKA_1000600	22673.8	0.637858	0.106872	5.96844	2.39535e-09	2.60973e-08	erythrocyte membrane antigen 1
PBANKA_1309500	2123.68	-0.806899	0.135267	-5.96523	2.44293e-09	2.65523e-08	conserved Plasmodium protein, unknown function
PBANKA_1339300	2734.22	0.731061	0.122602	5.96287	2.47839e-09	2.68738e-08	conserved Plasmodium protein, unknown function
PBANKA_1434300	2338.91	0.717234	0.120491	5.95262	2.63886e-09	2.85459e-08	conserved Plasmodium protein, unknown function
PBANKA_0501200	1736.34	0.730132	0.122693	5.95091	2.66658e-09	2.87776e-08	early transcribed membrane protein
PBANKA_0415600	1766.81	0.824944	0.138715	5.94705	2.73026e-09	2.93954e-08	conserved Plasmodium protein, unknown function
PBANKA_1442600	2339.34	-0.801251	0.134762	-5.94566	2.75347e-09	2.95755e-08	RNA pseudouridylate synthase, putative
PBANKA_1145700	3112.43	0.67876	0.114183	5.94447	2.77353e-09	2.97211e-08	U2 small nuclear ribonucleoprotein A', putative
PBANKA_1402200	3038.6	0.739219	0.124396	5.94245	2.80788e-09	3.00187e-08	conserved Plasmodium protein, unknown function
PBANKA_1333100	6541.8	0.660024	0.111079	5.94193	2.81684e-09	3.00441e-08	conserved Plasmodium protein, unknown function
PBANKA_1437200	1219.75	-0.995589	0.167624	-5.93942	2.86027e-09	3.04362e-08	conserved Plasmodium protein, unknown function
PBANKA_0818500	6138.49	0.604841	0.101856	5.93819	2.88181e-09	3.05941e-08	conserved Plasmodium protein, unknown function
PBANKA_0313600	1217.77	0.877912	0.147884	5.93649	2.91183e-09	3.08411e-08	conserved Plasmodium protein, unknown function
PBANKA_0937300	3411.62	0.715461	0.120575	5.93372	2.9615e-09	3.12945e-08	conserved Plasmodium protein, unknown function
PBANKA_0600351	291.15	1.27055	0.214527	5.92255	3.16994e-09	3.34198e-08	reticulocyte binding protein, putative
PBANKA_0920900	2857.87	-0.750301	0.126747	-5.91969	3.22545e-09	3.39267e-08	protein disulfide-isomerase, putative
PBANKA_1448900	3699.89	0.676822	0.11437	5.91782	3.26237e-09	3.42302e-08	DNA polymerase epsilon subunit B, putative
PBANKA_1419300	39981.9	-0.653858	0.110496	-5.91747	3.26931e-09	3.42302e-08	conserved Plasmodium protein, unknown function
PBANKA_1130800	1366.51	0.954624	0.161367	5.91584	3.30193e-09	3.44927e-08	phosphoinositide phosphatase SAC1, putative
PBANKA_0713400	1083.86	0.891594	0.150742	5.91471	3.32468e-09	3.46511e-08	phosphatase, putative
PBANKA_0000301	2187.75	-0.704305	0.119177	-5.90972	3.42689e-09	3.5635e-08	fam-b protein
PBANKA_1012700	3856.67	0.685556	0.11602	5.90897	3.44263e-09	3.57173e-08	conserved Plasmodium protein, unknown function
PBANKA_1459500	142879	-0.608503	0.103069	-5.90384	3.55141e-09	3.67623e-08	myosin A tail domain interacting protein MTIP, putative
PBANKA_0709400	2530.09	0.701692	0.119172	5.88804	3.90793e-09	4.03613e-08	conserved Plasmodium protein, unknown function
PBANKA_0700761	43235.6	-0.596346	0.101332	-5.88508	3.9785e-09	4.09974e-08	28S ribosomal RNA
PBANKA_1329400	30743	-0.570032	0.0968713	-5.88442	3.99445e-09	4.1069e-08	conserved Plasmodium protein, unknown function
PBANKA_1328700	1601.87	0.737344	0.125346	5.88248	4.04154e-09	4.13668e-08	tRNA 3'-trailer sequence RNase, putative
PBANKA_1333800	991.207	-0.952256	0.161873	-5.88274	4.03542e-09	4.13668e-08	RAP protein, putative
PBANKA_1003400	22995.2	0.583231	0.0993319	5.87154	4.31771e-09	4.40947e-08	lysine decarboxylase, putative
PBANKA_0909100	334.971	-1.37465	0.234229	-5.86884	4.38862e-09	4.47188e-08	conserved protein, unknown function
PBANKA_0103900	10362.6	0.631429	0.107685	5.86364	4.52831e-09	4.60395e-08	RNA-binding protein, putative
PBANKA_1427500	1465.52	-0.771139	0.131799	-5.85086	4.89027e-09	4.96091e-08	acyl-CoA binding protein, putative
PBANKA_0213200	16468.1	0.599618	0.102612	5.84357	5.10949e-09	5.1718e-08	conserved Plasmodium protein, unknown function
PBANKA_1001500	3741.46	0.633798	0.108575	5.83744	5.30076e-09	5.35353e-08	alpha/beta hydrolase, putative
PBANKA_1140800	295.373	-1.24764	0.213845	-5.8343	5.40181e-09	5.44355e-08	conserved Plasmodium protein, unknown function
PBANKA_0933600	3447.85	0.633748	0.10878	5.82598	5.67794e-09	5.70921e-08	dynein light chain Tctex-type, putative
PBANKA_1242900	720.106	1.11652	0.191892	5.81849	5.93812e-09	5.95769e-08	conserved Plasmodium protein, unknown function
PBANKA_1035500	607.591	-1.05423	0.181327	-5.81397	6.10068e-09	6.10737e-08	vacuolar protein sorting-associated protein 29, putative
PBANKA_0827300	1583.93	0.824031	0.141832	5.80991	6.2506e-09	6.24376e-08	conserved Plasmodium protein, unknown function
PBANKA_0834300	1027.57	0.913719	0.1576	5.79772	6.72231e-09	6.70029e-08	gamma-tubulin complex component, putative
PBANKA_0521900	373.634	-1.47634	0.254734	-5.79559	6.80799e-09	6.77091e-08	conserved Plasmodium protein, unknown function
PBANKA_1205300	13932.8	0.616604	0.106581	5.78532	7.2374e-09	7.18233e-08	conserved Plasmodium protein, unknown function
PBANKA_1119600	301.256	1.31518	0.228462	5.75669	8.57803e-09	8.47591e-08	merozoite surface protein 10, putative
PBANKA_1333600	2884.54	0.729975	0.126804	5.7567	8.57726e-09	8.47591e-08	mitochondrial pyruvate carrier protein 2, putative
PBANKA_0603300	3164.24	-0.628999	0.109432	-5.74786	9.03807e-09	8.91119e-08	conserved Plasmodium protein, unknown function
PBANKA_0824700	11323.6	0.659675	0.114977	5.73746	9.61088e-09	9.45554e-08	thioredoxin reductase, putative
PBANKA_1037300	665.476	-1.26083	0.21995	-5.73235	9.90465e-09	9.72359e-08	conserved Plasmodium protein, unknown function
PBANKA_0941900	33909	0.597356	0.104295	5.72755	1.01894e-08	9.98167e-08	histone H4, putative
PBANKA_1450400	3344.85	0.662808	0.115753	5.72605	1.02793e-08	1.00482e-07	conserved Plasmodium protein, unknown function
PBANKA_1324300	797.418	0.862418	0.150638	5.7251	1.03373e-08	1.00833e-07	inner membrane complex sub-compartment protein 3
PBANKA_1327600	1759.29	0.717863	0.125418	5.72378	1.04179e-08	1.01403e-07	zinc finger protein, putative
PBANKA_1103800	3594.84	0.661188	0.11555	5.72211	1.05209e-08	1.02187e-07	ATP-dependent RNA helicase DDX27, putative
PBANKA_1358800	7535.49	0.567683	0.0992427	5.72015	1.06428e-08	1.03152e-07	kinetochore protein SPC25, putative
PBANKA_1126800	17688.5	-0.681238	0.119114	-5.71923	1.07008e-08	1.03494e-07	HECT-domain (ubiquitin-transferase), putative
PBANKA_1122900	10524.1	0.606344	0.106267	5.70585	1.15766e-08	1.11728e-07	hexokinase, putative
PBANKA_1109300	46518.4	-0.551907	0.0968177	-5.70048	1.1947e-08	1.15059e-07	conserved Plasmodium protein, unknown function
PBANKA_1018400	141.637	-1.70059	0.298614	-5.69496	1.23402e-08	1.18595e-07	protein arginine N-methyltransferase 1, putative
PBANKA_0613900	440.884	1.07882	0.189647	5.68857	1.28105e-08	1.22857e-07	PDCD2 domain-containing protein, putative
PBANKA_0516300	4128.92	0.650279	0.114567	5.676	1.37884e-08	1.31958e-07	DER1-like protein, putative
PBANKA_0112600	221.864	-1.44353	0.254434	-5.67351	1.39903e-08	1.3361e-07	fam-b protein
PBANKA_0709100	2444.19	-0.883567	0.155892	-5.66781	1.4463e-08	1.37836e-07	60S ribosomal protein L22, putative
PBANKA_1030600	25139.7	0.623671	0.110225	5.65818	1.5299e-08	1.455e-07	p1/s1 nuclease, putative
PBANKA_0406600	380.789	1.11046	0.196445	5.65277	1.57886e-08	1.49844e-07	conserved Plasmodium protein, unknown function
PBANKA_1360600	3373.7	0.727864	0.128773	5.65228	1.58331e-08	1.49954e-07	leucine-rich repeat protein
PBANKA_0916700	73953.3	-0.572716	0.101332	-5.65185	1.58731e-08	1.50022e-07	conserved Plasmodium protein, unknown function
PBANKA_0805600	3720.18	0.709088	0.125489	5.65059	1.59898e-08	1.50813e-07	EKC/KEOPS complex subunit BUD32, putative
PBANKA_0837041	1875.13	-0.6839	0.121121	-5.64641	1.63834e-08	1.54207e-07	fam-b protein
PBANKA_0110800	1114.24	-1.89114	0.335078	-5.64388	1.66259e-08	1.56167e-07	conserved Plasmodium protein, unknown function
PBANKA_1313100	17164.5	-0.578353	0.102498	-5.64259	1.67511e-08	1.5702e-07	crossover junction endonuclease MUS81, putative
PBANKA_1019000	712.483	-1.26577	0.224389	-5.64097	1.69091e-08	1.58176e-07	conserved Plasmodium protein, unknown function
PBANKA_1011200	910.136	0.909966	0.161602	5.6309	1.79273e-08	1.67179e-07	conserved Plasmodium protein, unknown function
PBANKA_1217100	2095.32	0.744606	0.132248	5.63038	1.79813e-08	1.67179e-07	protein kinase, putative
PBANKA_1439600	1370.04	0.743072	0.131973	5.63049	1.79703e-08	1.67179e-07	conserved Plasmodium protein, unknown function
PBANKA_1105400	5427.8	0.673267	0.119604	5.62912	1.81128e-08	1.68059e-07	small ubiquitin-related modifier, putative
PBANKA_1115400	358.597	-1.31324	0.233366	-5.62738	1.82968e-08	1.69421e-07	BolA-like protein, putative
PBANKA_1011600	3063.96	-0.629964	0.111986	-5.62536	1.85124e-08	1.71071e-07	chromatin assembly factor 1 P55 subunit, putative
PBANKA_1405900	2977.5	0.643784	0.114692	5.61314	1.98685e-08	1.83232e-07	conserved Plasmodium protein, unknown function
PBANKA_1433000	7236.38	0.638185	0.114048	5.59574	2.19687e-08	2.02192e-07	conserved Plasmodium protein, unknown function
PBANKA_0506200	818.501	0.849608	0.152018	5.58886	2.28561e-08	2.09936e-07	RNA-binding protein, putative
PBANKA_0942600	1739.26	0.772759	0.138327	5.58649	2.31708e-08	2.12399e-07	conserved Plasmodium protein, unknown function
PBANKA_1140300	5394.3	0.58317	0.104423	5.5847	2.34101e-08	2.14162e-07	conserved Plasmodium protein, unknown function
PBANKA_0110100	4603.44	-0.705829	0.126428	-5.58285	2.3661e-08	2.16025e-07	conserved Plasmodium protein, unknown function
PBANKA_1001200	1505.87	0.707584	0.126792	5.58065	2.39621e-08	2.18337e-07	conserved Plasmodium protein, unknown function
PBANKA_1328900	2642.49	0.726696	0.130248	5.57934	2.41439e-08	2.19555e-07	potassium channel K2
PBANKA_1133600	712.97	0.907857	0.162755	5.57805	2.43235e-08	2.20749e-07	dynein light chain, putative
PBANKA_1463100	1584.54	0.741721	0.133415	5.55951	2.70538e-08	2.45041e-07	CSC1-like protein, putative
PBANKA_0943700	1182.13	-0.749081	0.134824	-5.55601	2.76013e-08	2.49505e-07	fam-b protein
PBANKA_0407500	1489.43	0.836563	0.150769	5.54864	2.87903e-08	2.59739e-07	N2227-like protein, putative
PBANKA_1122800	2231.5	0.651727	0.117667	5.53873	3.04674e-08	2.74326e-07	ribonuclease H2 subunit A, putative
PBANKA_1318700	2300.12	0.651243	0.117625	5.53663	3.08354e-08	2.77094e-07	protein phosphatase PPM3
PBANKA_0616500	2191.83	-0.68223	0.123471	-5.52545	3.28644e-08	2.94746e-07	conserved Plasmodium protein, unknown function
PBANKA_1037900	2400.09	0.842927	0.152828	5.51553	3.47737e-08	3.11258e-07	conserved Plasmodium protein, unknown function
PBANKA_1225900	55544.6	-0.557356	0.101079	-5.51408	3.50609e-08	3.13215e-07	conserved Plasmodium protein, unknown function
PBANKA_0720000	4163.86	0.603094	0.109488	5.50833	3.62248e-08	3.22981e-07	conserved Plasmodium protein, unknown function
PBANKA_1401000	3194.06	0.669955	0.121659	5.50683	3.6535e-08	3.25112e-07	conserved Plasmodium protein, unknown function
PBANKA_1404400	1986.92	0.703099	0.127959	5.49471	3.91343e-08	3.46889e-07	conserved Plasmodium protein, unknown function
PBANKA_1233200	1954.58	-0.667355	0.121453	-5.49475	3.9126e-08	3.46889e-07	cyclin
PBANKA_0611900	261.667	-1.40199	0.255311	-5.49132	3.9894e-08	3.52938e-07	histidine triad protein, putative
PBANKA_0931000	105.137	-1.69236	0.308507	-5.48565	4.1196e-08	3.63752e-07	conserved Plasmodium membrane protein, unknown function
PBANKA_0716200	744.078	-0.871061	0.158881	-5.48248	4.19403e-08	3.69609e-07	calmodulin-like protein, putative
PBANKA_0919000	1942.86	-0.659871	0.120555	-5.47362	4.40944e-08	3.87844e-07	26S proteasome regulatory subunit RPN7, putative
PBANKA_1110900	688.158	0.869024	0.158815	5.47194	4.45148e-08	3.90788e-07	conserved Plasmodium protein, unknown function
PBANKA_0107200	14766.7	0.541685	0.0990046	5.47131	4.46722e-08	3.91418e-07	conserved Plasmodium protein, unknown function
PBANKA_0607800	3812.98	0.594204	0.108627	5.47014	4.49689e-08	3.93263e-07	cytosolic iron-sulfur protein assembly protein 1, putative
PBANKA_1325400	13556.3	-0.595396	0.108953	-5.46472	4.63629e-08	4.04678e-07	conserved Plasmodium protein, unknown function
PBANKA_0112661	906.161	0.793999	0.145363	5.46216	4.70367e-08	4.09776e-07	fam-a protein
PBANKA_0940300	4650.61	-0.586671	0.107516	-5.45659	4.85353e-08	4.22026e-07	DEAD/DEAH box helicase, putative
PBANKA_1127500	755.03	-0.945782	0.173432	-5.45332	4.94388e-08	4.29065e-07	glutamyl-tRNA(Gln) amidotransferase subunit B, putative
PBANKA_1238200	16744.5	0.536471	0.098487	5.44713	5.11895e-08	4.43269e-07	DnaJ protein, putative
PBANKA_0927300	1855.85	-0.723503	0.13283	-5.44685	5.12696e-08	4.43269e-07	palmitoyltransferase DHHC3
PBANKA_1318200	10889.5	0.530111	0.0973596	5.44488	5.18405e-08	4.47357e-07	iron sulfur cluster assembly protein, putative
PBANKA_0836300	3843.07	0.700262	0.128684	5.44172	5.27685e-08	4.54506e-07	cytoadherence linked asexual protein 9
PBANKA_1462900	2549.77	-0.673092	0.123756	-5.43885	5.36258e-08	4.6102e-07	rRNA-processing protein FCF2, putative
PBANKA_1142800	17390.8	0.528324	0.097149	5.43829	5.37939e-08	4.61597e-07	conserved Plasmodium protein, unknown function
PBANKA_0622961	11077.7	-0.579481	0.106719	-5.42999	5.63574e-08	4.82686e-07	28S ribosomal RNA
PBANKA_0303300	3092.41	0.690202	0.127187	5.42668	5.74129e-08	4.90805e-07	conserved Plasmodium protein, unknown function
PBANKA_0833900	2024.57	0.681932	0.125684	5.42578	5.77019e-08	4.92354e-07	conserved Plasmodium protein, unknown function
PBANKA_0712300	2013.29	0.773416	0.142696	5.42001	5.95956e-08	5.07563e-07	zinc finger protein, putative
PBANKA_0410300	1018.67	-1.01987	0.188467	-5.41141	6.25315e-08	5.31576e-07	26S proteasome regulatory subunit RPN12, putative
PBANKA_1123700	1196.22	0.744254	0.137595	5.40902	6.33718e-08	5.37718e-07	conserved Plasmodium protein, unknown function
PBANKA_0829200	510.86	0.946448	0.175376	5.39668	6.78854e-08	5.74948e-07	conserved Plasmodium protein, unknown function
PBANKA_0907100	41931.3	-0.622887	0.115537	-5.39123	6.99784e-08	5.91577e-07	inner membrane complex protein 1b
PBANKA_0710200	789.019	0.813387	0.151201	5.37949	7.46952e-08	6.30284e-07	conserved Plasmodium protein, unknown function
PBANKA_0102100	3395.52	-0.627628	0.116742	-5.37617	7.6085e-08	6.40826e-07	dihydroorotate dehydrogenase, putative
PBANKA_0926600	862.776	-0.923521	0.172129	-5.36528	8.08245e-08	6.79492e-07	protein GCN20, putative
PBANKA_0623200	8585.64	0.554796	0.103582	5.35609	8.50429e-08	7.13641e-07	lysophospholipase, putative
PBANKA_1117000	81134.8	0.607858	0.113544	5.35351	8.62646e-08	7.22565e-07	histone H2A, putative
PBANKA_1140200	2184.95	0.663217	0.123979	5.34942	8.82369e-08	7.37732e-07	pre-mRNA-splicing factor ATP-dependent RNA helicase PRP16, putative
PBANKA_1312700	21406.7	0.531959	0.0994799	5.3474	8.9227e-08	7.44646e-07	gamete egress and sporozoite traversal protein
PBANKA_0933500	5962.46	0.571917	0.107002	5.34491	9.04612e-08	7.53568e-07	rhomboid protease ROM1
PBANKA_1238400	8362.98	0.525811	0.0984537	5.34069	9.25936e-08	7.69927e-07	conserved Plasmodium protein, unknown function
PBANKA_1213200	6973.66	0.543721	0.101887	5.3365	9.47588e-08	7.86498e-07	conserved Plasmodium protein, unknown function
PBANKA_0616200	2981.31	0.599164	0.11265	5.31883	1.04439e-07	8.65268e-07	conserved Plasmodium protein, unknown function
PBANKA_1125100	347.184	1.05765	0.198962	5.31582	1.06177e-07	8.78074e-07	3-oxoacyl-acyl-carrier protein synthase, putative
PBANKA_1132800	2191.01	0.663409	0.124902	5.31144	1.08763e-07	8.96218e-07	conserved Plasmodium protein, unknown function
PBANKA_1342000	198.407	-1.44345	0.271752	-5.31163	1.08649e-07	8.96218e-07	Qa-SNARE protein, putative
PBANKA_0605200	2719.63	0.595656	0.112214	5.30821	1.10705e-07	9.10575e-07	DNA-directed RNA polymerase III subunit RPC2, putative
PBANKA_1239200	1093.3	0.728678	0.137426	5.30232	1.1434e-07	9.38782e-07	ribosome-interacting GTPase 1, putative
PBANKA_0712900	166837	-0.541551	0.102319	-5.29277	1.20477e-07	9.87389e-07	high mobility group protein B2
PBANKA_0514300	6942.92	-0.659483	0.124936	-5.27855	1.30211e-07	1.06526e-06	conserved Plasmodium protein, unknown function
PBANKA_0822200	122.228	-1.62502	0.308239	-5.27195	1.34985e-07	1.10234e-06	conserved Plasmodium protein, unknown function
PBANKA_1030200	946.468	0.776097	0.147405	5.26506	1.40147e-07	1.14245e-06	conserved Plasmodium protein, unknown function
PBANKA_1301600	1910.3	0.638783	0.121351	5.26392	1.41014e-07	1.14747e-06	conserved Plasmodium protein, unknown function
PBANKA_1430800	1792.59	-0.652748	0.124024	-5.26306	1.41675e-07	1.15079e-06	thioredoxin peroxidase 2, putative
PBANKA_0829700	1958.42	0.641511	0.121995	5.25849	1.45245e-07	1.1777e-06	guanylate kinase, putative
PBANKA_1357300	1120.53	0.840407	0.159843	5.25769	1.45875e-07	1.18071e-06	zinc finger protein, putative
PBANKA_1425500	1173.2	-0.725022	0.13793	-5.25646	1.46856e-07	1.18654e-06	conserved Plasmodium protein, unknown function
PBANKA_1427700	4239.21	0.601139	0.114458	5.25203	1.50433e-07	1.2133e-06	RuvB-like helicase 1, putative
PBANKA_0934600	681.409	0.869266	0.166118	5.23282	1.6694e-07	1.34169e-06	conserved Plasmodium protein, unknown function
PBANKA_0112641	426.579	-1.00408	0.191871	-5.23309	1.66696e-07	1.34169e-06	fam-b protein
PBANKA_1303300	22985.9	0.503802	0.0962913	5.23206	1.67627e-07	1.34485e-06	cytochrome b-c1 complex subunit Rieske, putative
PBANKA_1449900	3945.2	-0.625874	0.119673	-5.22988	1.69618e-07	1.35843e-06	CCR4-NOT transcription complex subunit 4, putative
PBANKA_0803100	29664	0.526336	0.100647	5.22952	1.69953e-07	1.35873e-06	DNA replication licensing factor MCM7, putative
PBANKA_1312800	8037.84	0.566146	0.108346	5.22536	1.73816e-07	1.38719e-06	conserved Plasmodium protein, unknown function
PBANKA_1327251	4825.45	0.633289	0.121312	5.22035	1.78587e-07	1.42278e-06	fam-a protein
PBANKA_0606800	214.931	-1.47079	0.281957	-5.21636	1.82474e-07	1.45121e-06	mitochondrial ACP precursor, putative
PBANKA_0805000	1320.53	0.802808	0.154025	5.21219	1.86623e-07	1.48163e-06	RAP protein, putative
PBANKA_1029600	3128.44	0.629731	0.120827	5.21185	1.86966e-07	1.48177e-06	conserved Plasmodium protein, unknown function
PBANKA_1330900	15091.6	0.565544	0.108568	5.20914	1.89719e-07	1.50099e-06	conserved Plasmodium protein, unknown function
PBANKA_1423900	1328.3	-0.701854	0.135156	-5.19292	2.07022e-07	1.63504e-06	translation initiation factor SUI1, putative
PBANKA_1226600	6595.87	0.534634	0.10301	5.19012	2.10158e-07	1.65695e-06	tubulin gamma chain, putative
PBANKA_1334600	1061.15	0.793432	0.152922	5.18849	2.12011e-07	1.66867e-06	diacylglycerol kinase, putative
PBANKA_0510800	5117.99	0.53709	0.103557	5.18643	2.14361e-07	1.68426e-06	conserved Plasmodium protein, unknown function
PBANKA_0101500	7581.49	-0.602989	0.116568	-5.17287	2.30523e-07	1.80814e-06	conserved Plasmodium protein, unknown function
PBANKA_0711300	1231.45	-0.775977	0.150294	-5.16305	2.42956e-07	1.90239e-06	conserved protein, unknown function
PBANKA_0942300	2043.74	0.714449	0.138483	5.15913	2.48105e-07	1.93938e-06	radial spoke head protein, putative
PBANKA_1246100	859.439	0.757004	0.14677	5.15777	2.49911e-07	1.94497e-06	fam-a protein
PBANKA_1009700	1132.13	0.72305	0.14019	5.15763	2.50098e-07	1.94497e-06	ribonuclease H2 subunit B, putative
PBANKA_1305400	207.46	-1.39414	0.270296	-5.15782	2.49835e-07	1.94497e-06	conserved Plasmodium protein, unknown function
PBANKA_1224700	1471.28	0.725314	0.140667	5.15625	2.51946e-07	1.95601e-06	AAA family ATPase, putative
PBANKA_1140000	1065.61	0.732479	0.142102	5.15461	2.54159e-07	1.96984e-06	conserved Plasmodium protein, unknown function
PBANKA_1145200	7419.76	-0.558581	0.108373	-5.15424	2.54656e-07	1.97035e-06	conserved Plasmodium protein, unknown function
PBANKA_1346900	282.888	-1.1745	0.228163	-5.14763	2.63797e-07	2.03762e-06	conserved Plasmodium protein, unknown function
PBANKA_0216021	1880.44	-0.633578	0.123299	-5.13854	2.76888e-07	2.13512e-06	fam-b protein
PBANKA_1032800	1164.38	0.720757	0.140335	5.13598	2.80685e-07	2.16075e-06	conserved Plasmodium protein, unknown function
PBANKA_0406000	28696.5	0.501761	0.0977517	5.13302	2.8513e-07	2.19128e-06	conserved Plasmodium protein, unknown function
PBANKA_1011100	948.945	0.845657	0.16478	5.13204	2.86622e-07	2.19904e-06	conserved Plasmodium protein, unknown function
PBANKA_1412900	389.424	-1.20862	0.235828	-5.12499	2.97553e-07	2.27908e-06	conserved Plasmodium protein, unknown function
PBANKA_1317600	2163.55	0.645207	0.125912	5.12428	2.98677e-07	2.28386e-06	conserved Plasmodium protein, unknown function
PBANKA_1422400	2451.76	0.63454	0.123839	5.12391	2.99257e-07	2.28446e-06	importin beta, putative
PBANKA_1125200	2255.93	0.674341	0.131869	5.11372	3.15874e-07	2.40729e-06	Sec14 protein, putative
PBANKA_1241700	2405.47	-0.637472	0.124765	-5.10936	3.23249e-07	2.45939e-06	transmembrane emp24 domain-containing protein, putative
PBANKA_1118500	2883.47	0.592656	0.116098	5.1048	3.3114e-07	2.51523e-06	conserved Plasmodium protein, unknown function
PBANKA_0100700	17701.6	0.561649	0.110044	5.10386	3.32803e-07	2.52366e-06	Plasmodium exported protein, unknown function
PBANKA_0717700	995.92	-0.869118	0.170391	-5.10074	3.38331e-07	2.56133e-06	conserved Plasmodium protein, unknown function
PBANKA_1447900	15485.7	0.551612	0.108228	5.09676	3.45513e-07	2.61137e-06	conserved Plasmodium protein, unknown function
PBANKA_0707400	11832.1	0.566573	0.11122	5.09415	3.50303e-07	2.64319e-06	RNA-binding protein, putative
PBANKA_0523300	444.225	-0.96806	0.190052	-5.09365	3.51234e-07	2.64584e-06	methyltransferase, putative
PBANKA_0504000	4458.8	0.56584	0.111315	5.08321	3.71109e-07	2.79096e-06	tRNA methyltransferase, putative
PBANKA_1218300	10738.3	-0.58358	0.114846	-5.0814	3.74657e-07	2.81301e-06	CPW-WPC family protein
PBANKA_1222500	10864.4	0.506899	0.0999403	5.07202	3.93605e-07	2.95042e-06	plasmepsin X, putative
PBANKA_1104900	1314.53	0.720018	0.141999	5.07057	3.96624e-07	2.96817e-06	UDP-N-acetylglucosamine transporter, putative
PBANKA_0203000	64029.1	0.479566	0.0946299	5.0678	4.02436e-07	3.00674e-06	chromatin assembly factor 1 protein WD40 domain, putative
PBANKA_0514800	2782.93	-0.594346	0.117332	-5.06551	4.0731e-07	3.03818e-06	calmodulin, putative
PBANKA_1409000	101.861	-1.5542	0.307292	-5.05773	4.24284e-07	3.15963e-06	conserved protein, unknown function
PBANKA_1351700	1194.06	-0.766351	0.151647	-5.05351	4.33769e-07	3.22501e-06	LMBR1 domain-containing protein, putative
PBANKA_1104100	56734.4	-0.508542	0.100726	-5.04877	4.4466e-07	3.3006e-06	MOLO1 domain-containing protein, putative
PBANKA_1143400	2714.44	-1.542	0.305505	-5.04739	4.47875e-07	3.31907e-06	NADH-cytochrome b5 reductase, putative
PBANKA_1443200	1141.8	-0.712501	0.141183	-5.04665	4.49624e-07	3.32663e-06	RNA pseudouridylate synthase, putative
PBANKA_0808420	116.624	-1.61549	0.32015	-5.04605	4.51044e-07	3.33174e-06	tubulin-specific chaperone, putative
PBANKA_1440000	1008.53	0.728045	0.144388	5.04228	4.60019e-07	3.39255e-06	isoleucine--tRNA ligase, putative
PBANKA_1204900	148.109	-1.38368	0.274559	-5.03966	4.66357e-07	3.43374e-06	conserved Plasmodium protein, unknown function
PBANKA_1363300	745.766	0.780894	0.155007	5.0378	4.70917e-07	3.46173e-06	conserved Plasmodium protein, unknown function
PBANKA_1308000	13410.8	0.492374	0.0977861	5.03521	4.77315e-07	3.50312e-06	conserved Plasmodium protein, unknown function
PBANKA_1309400	6195.79	0.553132	0.109956	5.03049	4.89221e-07	3.58474e-06	RNA-binding protein, putative
PBANKA_1318400	1267.94	-0.681733	0.13578	-5.02087	5.14368e-07	3.76297e-06	6-phosphogluconate dehydrogenase, decarboxylating, putative
PBANKA_0314200	28362.7	0.49192	0.0979867	5.02028	5.15975e-07	3.76868e-06	calcium-dependent protein kinase 1
PBANKA_1342800	173.972	1.26204	0.251619	5.01569	5.28437e-07	3.85354e-06	nicotinamide/nicotinic acid mononucleotide adenylyltransferase, putative
PBANKA_0926900	6094.74	0.522163	0.104236	5.00945	5.45846e-07	3.97414e-06	WD repeat-containing protein, putative
PBANKA_0402100	2865.42	0.628395	0.125451	5.0091	5.46849e-07	3.97511e-06	spindle pole body protein, putative
PBANKA_0516500	4976.67	0.523665	0.104624	5.0052	5.58028e-07	4.04991e-06	conserved Plasmodium protein, unknown function
PBANKA_0901300	62429.8	0.612383	0.122369	5.0044	5.60374e-07	4.06049e-06	membrane associated erythrocyte binding-like protein
PBANKA_0604900	6717.05	0.585128	0.11701	5.00065	5.71376e-07	4.13365e-06	conserved Plasmodium protein, unknown function
PBANKA_0612300	2874.95	0.58591	0.117187	4.99977	5.73982e-07	4.14593e-06	conserved Plasmodium protein, unknown function
PBANKA_1132700	2427.54	0.688057	0.137837	4.9918	5.98202e-07	4.31405e-06	phosphatase 2A regulatory subunit-related protein, putative
PBANKA_0502000	17376.4	-0.492917	0.0988082	-4.98862	6.08113e-07	4.3786e-06	conserved Plasmodium protein, unknown function
PBANKA_0915400	873.549	-0.733692	0.147166	-4.98549	6.18059e-07	4.44321e-06	conserved Plasmodium protein, unknown function
PBANKA_1415100	5076.25	0.560851	0.112619	4.98008	6.35565e-07	4.56188e-06	choline-phosphate cytidylyltransferase
PBANKA_1416900	24360.7	0.473624	0.095247	4.97259	6.6066e-07	4.73283e-06	structural maintenance of chromosomes protein 2, putative
PBANKA_1218000	14336.8	-0.591651	0.118988	-4.97235	6.61456e-07	4.73283e-06	nicotinamidase, putative
PBANKA_1335400	1408.51	0.671411	0.135063	4.9711	6.65731e-07	4.75596e-06	histone deacetylase, putative
PBANKA_0600600	2671.52	0.798904	0.161103	4.95895	7.08743e-07	5.05533e-06	NIMA related kinase 3, putative
PBANKA_1010000	4401.06	-0.616756	0.124426	-4.95681	7.16617e-07	5.10352e-06	mitochondrial acidic protein MAM33, putative
PBANKA_1019700	5377.76	-0.562074	0.11361	-4.94738	7.52198e-07	5.34857e-06	conserved Plasmodium protein, unknown function
PBANKA_0111700	2742.11	-0.584827	0.118276	-4.94462	7.62942e-07	5.41653e-06	50S ribosomal protein L18, apicoplast, putative
PBANKA_1101600	18612.1	0.468832	0.0950158	4.93425	8.0459e-07	5.70334e-06	chromosome assembly factor 1, putative
PBANKA_0908300	4447.75	0.524091	0.106322	4.92928	8.25336e-07	5.84133e-06	conserved Plasmodium protein, unknown function
PBANKA_1461400	7800.09	0.518858	0.105271	4.9288	8.27352e-07	5.84654e-06	bax inhibitor 1, putative
PBANKA_1039000	12719.4	0.546146	0.110824	4.92803	8.30618e-07	5.86055e-06	conserved Plasmodium protein, unknown function
PBANKA_1455200	2287.55	0.625436	0.127142	4.91921	8.68943e-07	6.12149e-06	ATP-dependent RNA helicase DBP9, putative
PBANKA_0817000	4863.5	0.529017	0.107556	4.91853	8.71956e-07	6.13325e-06	major facilitator superfamily domain-containing protein, putative
PBANKA_0916400	6774.38	0.495876	0.100846	4.91716	8.78093e-07	6.16692e-06	ubiquitin-like protein, putative
PBANKA_0411500	484.466	-0.996872	0.202763	-4.91645	8.81282e-07	6.17981e-06	conserved Plasmodium protein, unknown function
PBANKA_0515300	6457.99	-0.539039	0.109689	-4.91425	8.9122e-07	6.2399e-06	conserved Plasmodium protein, unknown function
PBANKA_0920800	14007	0.507729	0.103364	4.91205	9.0128e-07	6.30068e-06	CRAL/TRIO domain-containing protein, putative
PBANKA_0931900	2647.53	0.589858	0.120207	4.90701	9.24748e-07	6.45485e-06	serine esterase, putative
PBANKA_1032900	1114.62	0.722903	0.147365	4.90552	9.31806e-07	6.49419e-06	conserved Plasmodium protein, unknown function
PBANKA_1218600	1127.04	-0.683641	0.139658	-4.8951	9.82561e-07	6.83749e-06	conserved Plasmodium protein, unknown function
PBANKA_0716600	7078.58	0.489491	0.100066	4.8917	9.99672e-07	6.94597e-06	acylated pleckstrin-homology domain-containing protein, putative
PBANKA_0315300	1630.87	0.640843	0.131121	4.88741	1.02173e-06	7.08848e-06	patatin-like phospholipase, putative
PBANKA_1364900	335.796	-1.11134	0.227462	-4.88581	1.03006e-06	7.1354e-06	U3 small nucleolar RNA-associated protein 15, putative
PBANKA_1241500	1282.13	0.687855	0.140809	4.88503	1.03414e-06	7.1528e-06	conserved protein, unknown function
PBANKA_0417700	59502.7	0.503409	0.103136	4.881	1.05548e-06	7.28936e-06	alpha tubulin 1
PBANKA_0307800	17080.7	-0.478537	0.0981352	-4.87631	1.08089e-06	7.45359e-06	conserved Plasmodium protein, unknown function
PBANKA_1204100	7338.79	-0.487362	0.100042	-4.87157	1.10714e-06	7.61162e-06	conserved Plasmodium protein, unknown function
PBANKA_1133100	13873.9	-0.529686	0.108727	-4.87168	1.10651e-06	7.61162e-06	serine/threonine protein kinase, putative
PBANKA_1414800	12044.4	-0.573011	0.117676	-4.86939	1.11941e-06	7.68436e-06	conserved Plasmodium protein, unknown function
PBANKA_1228300	37826.2	-0.520122	0.106884	-4.86624	1.13744e-06	7.79639e-06	lysine-specific histone demethylase, putative
PBANKA_0510300	826.265	-0.887388	0.182918	-4.85129	1.22659e-06	8.39491e-06	conserved Plasmodium protein, unknown function
PBANKA_0204500	3943.68	0.537069	0.110821	4.84628	1.25796e-06	8.5967e-06	LCCL domain-containing protein, putative
PBANKA_0901000	6605.58	0.486334	0.100598	4.83444	1.33522e-06	9.11104e-06	fam-a protein
PBANKA_1327100	1505.77	0.628515	0.130016	4.83412	1.33739e-06	9.1122e-06	EF-hand calcium-binding domain-containing protein, putative
PBANKA_0809000	5808.46	0.497208	0.102944	4.82989	1.36607e-06	9.29378e-06	translation initiation factor SUI1, putative
PBANKA_1424100	437.584	-0.945695	0.195965	-4.82583	1.39418e-06	9.47091e-06	conserved Plasmodium protein, unknown function
PBANKA_1224100	1782.77	0.660235	0.136906	4.82254	1.41743e-06	9.61453e-06	kinesin-like protein, putative
PBANKA_1325300	8807.24	0.496036	0.10288	4.82152	1.42467e-06	9.64931e-06	splicing factor 3B subunit 2, putative
PBANKA_0410400	9160.46	0.513302	0.106566	4.81676	1.45911e-06	9.8679e-06	glycogen synthase kinase 3, putative
PBANKA_1303400	1359.77	0.651609	0.135308	4.81574	1.46655e-06	9.90352e-06	oocyst rupture protein 2
PBANKA_0501100	6652.16	0.488923	0.101629	4.81084	1.50294e-06	1.01343e-05	early transcribed membrane protein
PBANKA_1110100	7470.63	0.504031	0.104875	4.80601	1.53971e-06	1.03516e-05	topoisomerase I, putative
PBANKA_1415900	501.074	-0.852193	0.177318	-4.80602	1.53961e-06	1.03516e-05	zinc finger protein, putative
PBANKA_1414600	2402.95	0.589034	0.12272	4.79981	1.58817e-06	1.06618e-05	inositol polyphosphate kinase, putative
PBANKA_1424900	4434.22	0.51289	0.106865	4.79944	1.59113e-06	1.0666e-05	ubiquitin-conjugating enzyme E2, putative
PBANKA_0301300	112174	0.649875	0.135443	4.79815	1.60139e-06	1.0719e-05	conserved Plasmodium protein, unknown function
PBANKA_1340000	265.162	-1.04146	0.217144	-4.79616	1.61735e-06	1.081e-05	dihydrofolate synthase/folylpolyglutamate synthase, putative
PBANKA_1432100	1026.72	0.689644	0.143938	4.79126	1.65738e-06	1.10613e-05	conserved Plasmodium protein, unknown function
PBANKA_0615800	6712.09	0.576799	0.120602	4.78267	1.72983e-06	1.1528e-05	exported serine/threonine protein kinase
PBANKA_0617200	5674.12	-0.514418	0.107603	-4.78072	1.74669e-06	1.16234e-05	40S ribosomal protein S10, putative
PBANKA_0828500	2137.2	-0.562664	0.117768	-4.77775	1.77269e-06	1.17621e-05	serine/threonine protein phosphatase 4
PBANKA_0619400	932.337	-0.818704	0.171355	-4.77781	1.77216e-06	1.17621e-05	V-type ATPase V0 subunit e, putative
PBANKA_0608600	48090.6	-0.621024	0.130159	-4.77127	1.83065e-06	1.21114e-05	zinc finger protein, putative
PBANKA_1222600	1669.81	0.640698	0.134306	4.77042	1.83838e-06	1.2145e-05	AP-3 complex subunit delta, putative
PBANKA_1459400	3655.49	0.570794	0.119721	4.76772	1.86327e-06	1.22916e-05	conserved Plasmodium protein, unknown function
PBANKA_0301900	2173.93	0.574916	0.120631	4.76589	1.88025e-06	1.23858e-05	conserved Plasmodium protein, unknown function
PBANKA_0933800	662.941	0.873475	0.183468	4.76092	1.92712e-06	1.26762e-05	conserved Plasmodium protein, unknown function
PBANKA_0803300	1789.59	0.588359	0.123622	4.75935	1.9422e-06	1.27501e-05	RNA helicase, putative
PBANKA_1231300	45721	-0.442287	0.0929336	-4.75917	1.94393e-06	1.27501e-05	major facilitator superfamily domain-containing protein, putative
PBANKA_0312000	7460.84	-0.496168	0.104396	-4.75275	2.00671e-06	1.31287e-05	conserved Plasmodium protein, unknown function
PBANKA_0414900	1695.68	-0.640974	0.134866	-4.75268	2.00741e-06	1.31287e-05	dynein intermediate light chain, putative
PBANKA_1009300	1825.41	-0.60782	0.127916	-4.7517	2.01711e-06	1.31733e-05	clathrin light chain, putative
PBANKA_0921300	12810.8	0.597936	0.126022	4.74468	2.08838e-06	1.36056e-05	deoxyuridine 5'-triphosphate nucleotidohydrolase, putative
PBANKA_0506000	5770.27	-0.510417	0.107583	-4.74442	2.091e-06	1.36056e-05	schizont egress antigen-1
PBANKA_1111900	1227.49	-0.638768	0.134639	-4.7443	2.09225e-06	1.36056e-05	CDK-activating kinase assembly factor MAT1, putative
PBANKA_0414300	1792.7	0.601777	0.126851	4.74397	2.09565e-06	1.36083e-05	kinetochore protein NUF2, putative
PBANKA_1234300	2428.64	0.648529	0.136839	4.73938	2.14378e-06	1.39011e-05	carbon catabolite repressor protein 4, putative
PBANKA_1137900	24893.1	0.490863	0.103614	4.73743	2.16448e-06	1.40154e-05	proliferating cell nuclear antigen 1, putative
PBANKA_1425100	11822.4	0.458357	0.0968609	4.73212	2.22186e-06	1.43665e-05	karyopherin alpha, putative
PBANKA_0915600	6778.95	0.489234	0.103415	4.73079	2.23646e-06	1.44405e-05	aquaglyceroporin
PBANKA_1215900	2258.27	0.581402	0.122932	4.72946	2.25117e-06	1.45149e-05	conserved Plasmodium protein, unknown function
PBANKA_1009200	21319	-0.473575	0.100184	-4.72705	2.27804e-06	1.46675e-05	conserved Plasmodium protein, unknown function
PBANKA_0717300	27151.7	0.528978	0.112127	4.71767	2.38567e-06	1.53388e-05	cdc2-related protein kinase 3
PBANKA_1015500	1078.23	0.675183	0.143177	4.71573	2.40841e-06	1.54416e-05	AP2 domain transcription factor AP2-O3
PBANKA_0719600	426.202	-0.940279	0.199392	-4.71574	2.40833e-06	1.54416e-05	memo-like protein
PBANKA_0515200	2359.59	0.557499	0.118294	4.71281	2.44328e-06	1.56432e-05	MORN repeat-containing protein 1, putative
PBANKA_1322200	6356.87	0.484548	0.102842	4.71158	2.45807e-06	1.57158e-05	spindle assembly abnormal protein 4, putative
PBANKA_0706200	99.4795	-1.44864	0.307607	-4.70937	2.4848e-06	1.58645e-05	nucleoside transporter 2, putative
PBANKA_0415400	385.712	0.971822	0.206404	4.70835	2.49729e-06	1.59207e-05	conserved Plasmodium protein, unknown function, pseudogene
PBANKA_0713300	4589.83	-0.579184	0.123019	-4.70808	2.50058e-06	1.59207e-05	protein kinase c inhibitor-like protein, putative
PBANKA_0814200	4557.34	-0.51742	0.109963	-4.70539	2.53378e-06	1.60872e-05	elongation factor 1-beta, putative
PBANKA_0718900	308.137	-1.10434	0.23469	-4.70553	2.5321e-06	1.60872e-05	conserved Plasmodium protein, unknown function
PBANKA_1134900	165062	-0.461972	0.098415	-4.69412	2.67754e-06	1.69763e-05	zinc finger protein, putative
PBANKA_0511800	6191.12	0.522462	0.111333	4.69278	2.69514e-06	1.70642e-05	centrin-3, putative
PBANKA_0903800	40006.5	-0.457747	0.0976278	-4.6887	2.74949e-06	1.73842e-05	serine/threonine protein kinase, putative
PBANKA_1142000	2103.87	-0.629413	0.134301	-4.6866	2.77787e-06	1.75394e-05	conserved Plasmodium protein, unknown function
PBANKA_0604700	174.55	-1.39698	0.29825	-4.68393	2.81429e-06	1.77448e-05	shewanella-like protein phosphatase 2, putative
PBANKA_0504800	2236.53	0.579159	0.123708	4.68168	2.84539e-06	1.79161e-05	conserved Plasmodium protein, unknown function
PBANKA_1211600	3948.21	0.511643	0.109319	4.68028	2.86484e-06	1.80137e-05	conserved Plasmodium protein, unknown function
PBANKA_0214200	1971.23	-0.574704	0.122821	-4.67921	2.87979e-06	1.80829e-05	tRNA pseudouridine synthase D, putative
PBANKA_1018700	2553.72	-0.570285	0.121899	-4.67834	2.892e-06	1.81346e-05	conserved Plasmodium protein, unknown function
PBANKA_1338500	302.126	-1.09132	0.23355	-4.67275	2.97192e-06	1.86102e-05	N-acetyltransferase, GNAT family, putative
PBANKA_0609900	16185.5	0.474788	0.101678	4.66954	3.01875e-06	1.88775e-05	heat shock protein DNAJ homologue Pfj4, putative
PBANKA_1426200	4802.15	0.601565	0.128867	4.66809	3.04006e-06	1.89848e-05	CCR4-associated factor 1, putative
PBANKA_1446200	467.944	-0.827678	0.177426	-4.66493	3.08716e-06	1.92526e-05	mitosis protein dim1, putative
PBANKA_0310300	2382.47	-0.550188	0.117969	-4.66383	3.10378e-06	1.93298e-05	protein kinase 7
PBANKA_0416300	3228.38	0.583385	0.125135	4.66206	3.13065e-06	1.94706e-05	nucleoporin NUP100/NSP100, putative
PBANKA_1034100	13269.6	0.512153	0.109951	4.658	3.19293e-06	1.98309e-05	FANCJ-like helicase, putative
PBANKA_0906500	7359.57	-0.508117	0.109219	-4.65228	3.2828e-06	2.03614e-05	60S ribosomal protein L28, putative
PBANKA_1129000	39666.3	-0.580768	0.124929	-4.6488	3.3387e-06	2.068e-05	secreted ookinete protein, putative
PBANKA_0819800	2421.23	0.532957	0.114757	4.64423	3.41355e-06	2.1115e-05	gamma-glutamylcysteine synthetase
PBANKA_1344700	972.309	0.699712	0.150725	4.6423	3.44548e-06	2.12837e-05	apicoplast calcium binding protein 1, putative
PBANKA_1362400	248.117	-1.16419	0.250852	-4.64093	3.4684e-06	2.13963e-05	conserved Plasmodium protein, unknown function
PBANKA_0512500	3284.09	-0.584302	0.125937	-4.63965	3.49002e-06	2.15006e-05	nucleolar preribosomal assembly protein, putative
PBANKA_0402000	2259.56	0.581434	0.125362	4.63804	3.51726e-06	2.16392e-05	palmitoyltransferase DHHC1, putative
PBANKA_1429500	2436.21	-0.571381	0.123246	-4.6361	3.55045e-06	2.1814e-05	DNA-directed RNA polymerases I, II, and III subunit RPABC3, putative
PBANKA_0914700	2223.95	0.585987	0.126465	4.63361	3.5935e-06	2.20488e-05	FHA domain-containing protein, putative
PBANKA_1319400	1989.96	0.572051	0.123499	4.63203	3.62103e-06	2.21879e-05	conserved Plasmodium protein, unknown function
PBANKA_0610300	44789.8	0.468917	0.101257	4.63096	3.63972e-06	2.22725e-05	polyubiquitin, putative
PBANKA_1002000	23241.6	0.473708	0.1023	4.63057	3.64654e-06	2.22844e-05	conserved Plasmodium protein, unknown function
PBANKA_1032500	1992.53	0.558715	0.120821	4.62433	3.75818e-06	2.29359e-05	ER membrane protein complex subunit 2, putative
PBANKA_0940000	816.232	-0.862039	0.186622	-4.61918	3.85256e-06	2.34805e-05	conserved Plasmodium protein, unknown function
PBANKA_1462000	760.872	-0.733534	0.158917	-4.61582	3.91543e-06	2.38319e-05	conserved Plasmodium protein, unknown function
PBANKA_0703200	508.765	-0.804295	0.17426	-4.61549	3.92161e-06	2.38378e-05	apicoplast ribosomal protein L21 precursor, putative
PBANKA_1351800	4864.7	-0.519912	0.112794	-4.60939	4.03857e-06	2.4516e-05	26S proteasome regulatory subunit RPN3, putative
PBANKA_0513600	1867.85	-0.56513	0.12264	-4.60804	4.06482e-06	2.46427e-05	adenosine deaminase, putative
PBANKA_1445700	25984	-0.432891	0.093966	-4.6069	4.08723e-06	2.47457e-05	conserved Plasmodium protein, unknown function
PBANKA_1127300	392.296	-0.93051	0.202063	-4.60505	4.12371e-06	2.49334e-05	DNA methyltransferase 1-associated protein 1, putative
PBANKA_0811300	16082.1	0.435974	0.0947419	4.6017	4.19061e-06	2.53044e-05	exportin-7, putative
PBANKA_1228400	837.25	0.753758	0.164049	4.59473	4.33314e-06	2.61305e-05	mannose-6-phosphate isomerase, putative
PBANKA_1000051	528.714	0.862827	0.187852	4.59312	4.36676e-06	2.62638e-05	fam-a protein
PBANKA_0718400	3378.63	-0.532551	0.115943	-4.5932	4.36501e-06	2.62638e-05	histone acetyltransferase, putative
PBANKA_1427400	986.013	-0.711937	0.155054	-4.59154	4.39979e-06	2.64277e-05	apicoplast ribosomal protein L33 precursor, putative
PBANKA_0914500	1292.29	0.655376	0.142808	4.58919	4.44959e-06	2.66917e-05	conserved Plasmodium protein, unknown function
PBANKA_1460500	1602.77	0.671573	0.146353	4.58874	4.45939e-06	2.67154e-05	serine/threonine protein kinase, putative
PBANKA_1038900	9221.96	0.503835	0.109939	4.58284	4.587e-06	2.74439e-05	condensin complex subunit 1, putative
PBANKA_0701000	1390.69	0.598661	0.130675	4.58131	4.62063e-06	2.76089e-05	sporozoite and liver stage tryptophan-rich protein, pseudogene
PBANKA_1417600	723.993	0.741145	0.16194	4.57666	4.72454e-06	2.81929e-05	ubiquitin carboxyl-terminal hydrolase MINDY, putative
PBANKA_0517100	1389.74	0.64151	0.140198	4.57576	4.74499e-06	2.82779e-05	conserved Plasmodium protein, unknown function
PBANKA_1142700	2075.53	-0.567278	0.124037	-4.57346	4.7974e-06	2.8553e-05	phosphatidylserine synthase, putative
PBANKA_0315100	1051.56	0.652649	0.142785	4.57086	4.85737e-06	2.88722e-05	ATP-dependent RNA helicase DDX47, putative
PBANKA_0602100	186.923	-1.19903	0.262491	-4.5679	4.9264e-06	2.92445e-05	conserved Plasmodium protein, unknown function
PBANKA_1233500	14209.4	0.440946	0.0965625	4.56643	4.96092e-06	2.94112e-05	mRNA-binding protein PUF1
PBANKA_0503300	32050.5	-0.429129	0.0942247	-4.55432	5.25561e-06	3.11179e-05	conserved Plasmodium protein, unknown function
PBANKA_1311700	683.956	0.716555	0.157537	4.54847	5.40366e-06	3.1953e-05	multidrug resistance protein 2, putative
PBANKA_0816900	1927.32	-0.649306	0.142869	-4.54476	5.49983e-06	3.24796e-05	conserved Plasmodium protein, unknown function
PBANKA_0112500	388.585	0.873527	0.192427	4.53952	5.63823e-06	3.3211e-05	major facilitator superfamily-related transporter, putative
PBANKA_1400800	593.1	0.765671	0.168668	4.53952	5.63822e-06	3.3211e-05	protein UIS3
PBANKA_0815600	1774.94	0.555731	0.122443	4.53869	5.66047e-06	3.3299e-05	transcription elongation factor 1, putative
PBANKA_1432500	4074	0.479451	0.105657	4.53782	5.68379e-06	3.33932e-05	DNA-binding chaperone, putative
PBANKA_1101100	1100.24	0.622406	0.137219	4.53587	5.73676e-06	3.36179e-05	Plasmodium exported protein, unknown function
PBANKA_1348000	134.004	-1.27445	0.280966	-4.53597	5.73397e-06	3.36179e-05	transmembrane protein Tmp21 homologue, putative
PBANKA_1007700	11647.5	0.441082	0.0976414	4.51737	6.26129e-06	3.66446e-05	protein phosphatase PPM1
PBANKA_0305600	369.213	-0.893669	0.197923	-4.51523	6.32486e-06	3.69693e-05	acyl carrier protein, putative
PBANKA_1208200	11744.6	-0.44596	0.0988788	-4.51017	6.47749e-06	3.7813e-05	kinesin-4, putative
PBANKA_0812900	17544.9	-0.452481	0.10045	-4.50452	6.65237e-06	3.87842e-05	conserved Plasmodium protein, unknown function
PBANKA_1423700	12285.4	-0.434976	0.0966272	-4.50159	6.74459e-06	3.92718e-05	GDP-mannose 4,6-dehydratase, putative
PBANKA_1113500	8657.3	-0.529514	0.117751	-4.49689	6.89541e-06	4.00988e-05	ras-related protein Rab-1A, putative
PBANKA_0301400	1575.69	0.563445	0.125328	4.49577	6.93185e-06	4.02594e-05	conserved Plasmodium protein, unknown function
PBANKA_0509500	1585.53	-0.659593	0.146744	-4.49484	6.96209e-06	4.03837e-05	conserved Plasmodium protein, unknown function
PBANKA_1441900	5673.11	-0.461931	0.102789	-4.49396	6.99116e-06	4.04495e-05	DNA helicase 60, putative
PBANKA_1003300	137.939	-1.23876	0.275643	-4.49408	6.98709e-06	4.04495e-05	conserved Plasmodium membrane protein, unknown function
PBANKA_0111300	1672.05	-0.5595	0.124557	-4.49193	7.05822e-06	4.07858e-05	conserved Plasmodium protein, unknown function
PBANKA_1337000	2521.83	0.519766	0.115906	4.48437	7.31308e-06	4.22051e-05	conserved Plasmodium protein, unknown function
PBANKA_1015000	5823.98	-0.458556	0.102373	-4.47927	7.49003e-06	4.31717e-05	mitochondrial ribosomal protein L15 precursor, putative
PBANKA_1311400	12567.1	-0.652981	0.145849	-4.47709	7.56672e-06	4.35587e-05	conserved Plasmodium protein, unknown function
PBANKA_0201000	557.721	-0.838205	0.187302	-4.47515	7.63583e-06	4.39012e-05	fam-b protein
PBANKA_1435100	3652.76	0.481019	0.107568	4.47177	7.75732e-06	4.45436e-05	ribulose-phosphate 3-epimerase, putative
PBANKA_0406200	4955.41	0.546334	0.122196	4.47098	7.7861e-06	4.46527e-05	conserved Plasmodium protein, unknown function
PBANKA_1008800	15014.2	0.51693	0.115773	4.46502	8.00596e-06	4.57985e-05	glucose-6-phosphate isomerase, putative
PBANKA_0832600	443.101	-0.840555	0.188249	-4.46513	8.0019e-06	4.57985e-05	proteasome subunit beta type-6, putative
PBANKA_1022500	1495.75	0.571536	0.128156	4.45968	8.20829e-06	4.68385e-05	surface protein P113
PBANKA_0926200	165.497	-1.33029	0.298279	-4.4599	8.19978e-06	4.68385e-05	GPI transamidase component GPI16, putative
PBANKA_1400041	1189.73	-0.635542	0.142543	-4.4586	8.2497e-06	4.70161e-05	fam-b protein
PBANKA_1407900	90834.1	-0.430156	0.0965278	-4.45629	8.33897e-06	4.74656e-05	HORMA domain protein, putative
PBANKA_1117900	145.754	-1.27068	0.28543	-4.45182	8.51445e-06	4.84041e-05	trafficking protein particle complex subunit 6A, putative
PBANKA_1413900	3355.19	0.585689	0.131605	4.45035	8.57296e-06	4.86761e-05	zinc finger (CCCH type) protein, putative
PBANKA_1322400	3701.67	0.569727	0.128034	4.4498	8.59508e-06	4.8741e-05	exonuclease V, mitochondrial, putative
PBANKA_1038200	10190.2	0.454672	0.102224	4.44781	8.67522e-06	4.91344e-05	nuclear formin-like protein MISFIT
PBANKA_0310700	13278.1	-0.546319	0.123048	-4.4399	8.99993e-06	5.09104e-05	conserved Plasmodium protein, unknown function
PBANKA_0922000	1158.48	0.622444	0.140241	4.43837	9.06406e-06	5.12097e-05	DnaJ protein, putative
PBANKA_0603700	3141.18	0.497713	0.11218	4.43673	9.13343e-06	5.15378e-05	conserved Plasmodium protein, unknown function
PBANKA_1008600	2758.18	0.503989	0.113622	4.43566	9.17903e-06	5.17312e-05	conserved Plasmodium protein, unknown function
PBANKA_0403600	14399.6	0.424539	0.0957305	4.43473	9.21878e-06	5.18912e-05	conserved Plasmodium protein, unknown function
PBANKA_1204800	480.338	-0.885749	0.200188	-4.42459	9.66254e-06	5.4322e-05	phosducin-like protein, putative
PBANKA_1008300	10852.9	-0.451127	0.101996	-4.42296	9.73563e-06	5.46656e-05	GTP-binding protein, putative
PBANKA_0823200	70146.7	-0.473509	0.107069	-4.42246	9.75826e-06	5.47254e-05	conserved Plasmodium protein, unknown function
PBANKA_1302800	16608.1	-0.515593	0.116618	-4.42121	9.81511e-06	5.49766e-05	thioredoxin peroxidase 1
PBANKA_0912700	2769.88	0.571184	0.129206	4.42073	9.83665e-06	5.50298e-05	3-oxo-5-alpha-steroid 4-dehydrogenase, putative
PBANKA_0812000	9394.66	0.444796	0.100657	4.41893	9.91894e-06	5.54222e-05	DNA primase large subunit, putative
PBANKA_1352700	2438.88	0.60242	0.136445	4.41513	1.0095e-05	5.63372e-05	conserved Plasmodium protein, unknown function
PBANKA_1340200	2230.23	-0.614231	0.139196	-4.41271	1.02085e-05	5.69007e-05	U6 snRNA-associated Sm-like protein LSm6, putative
PBANKA_0512700	12071.4	0.477302	0.108192	4.41163	1.02596e-05	5.71157e-05	conserved Plasmodium protein, unknown function
PBANKA_1220600	1121.38	0.616095	0.139725	4.40934	1.03685e-05	5.76522e-05	conserved Plasmodium protein, unknown function
PBANKA_1035000	1284.69	-0.684376	0.155326	-4.40606	1.05269e-05	5.84617e-05	conserved Plasmodium protein, unknown function
PBANKA_0903000	1661.37	-0.59256	0.134583	-4.40295	1.0679e-05	5.92343e-05	ribosome assembly protein 4, putative
PBANKA_1315400	5907.33	0.460824	0.104795	4.39739	1.0956e-05	6.06968e-05	calcineurin subunit B, putative
PBANKA_0836200	1668.37	0.589792	0.134162	4.39613	1.10197e-05	6.09757e-05	conserved Plasmodium protein, unknown function
PBANKA_0903100	6596.82	0.447522	0.101921	4.39087	1.129e-05	6.23955e-05	conserved Plasmodium protein, unknown function
PBANKA_1406500	1366.49	0.728232	0.165927	4.38886	1.13946e-05	6.28216e-05	conserved Plasmodium protein, unknown function
PBANKA_0828400	386.957	-0.959778	0.218676	-4.38903	1.13855e-05	6.28216e-05	RNA-binding protein, putative
PBANKA_1227900	944.295	0.628054	0.143181	4.38644	1.15223e-05	6.34489e-05	periodic tryptophan protein 2, putative
PBANKA_1214900	5058.73	-0.479826	0.109416	-4.38533	1.15813e-05	6.3697e-05	conserved Plasmodium protein, unknown function
PBANKA_1245821	7360.07	-0.454813	0.103774	-4.38273	1.172e-05	6.43826e-05	18S ribosomal RNA
PBANKA_0834600	2696.34	0.510329	0.116506	4.38027	1.18533e-05	6.50362e-05	tubulin delta chain, putative
PBANKA_1365100	2247.77	0.555802	0.1269	4.37985	1.18759e-05	6.50822e-05	conserved Plasmodium protein, unknown function
PBANKA_1126300	6372.74	0.515274	0.11772	4.3771	1.20268e-05	6.58304e-05	conserved Plasmodium protein, unknown function
PBANKA_0919600	1084.92	-0.634578	0.145071	-4.37426	1.21845e-05	6.66135e-05	CCR4-NOT transcription complex subunit 2, putative
PBANKA_0919900	10207.6	-0.453457	0.103689	-4.37325	1.22411e-05	6.68428e-05	ATP-dependent 6-phosphofructokinase, putative
PBANKA_0607300	2552.13	0.528586	0.120904	4.37194	1.23146e-05	6.71639e-05	zinc finger protein, putative
PBANKA_1430300	55804.3	-0.474671	0.108643	-4.36907	1.24775e-05	6.79713e-05	conserved Plasmodium protein, unknown function
PBANKA_1241100	3485.39	-0.555404	0.127192	-4.36664	1.26171e-05	6.86495e-05	WD repeat-containing protein 55, putative
PBANKA_0205000	15496.3	0.463148	0.106072	4.36634	1.26345e-05	6.86624e-05	conserved Plasmodium protein, unknown function
PBANKA_0201700	789.886	-0.658319	0.151086	-4.35724	1.31715e-05	7.14957e-05	conserved Plasmodium protein, unknown function
PBANKA_1351400	1130.82	0.602902	0.138428	4.35534	1.3286e-05	7.20314e-05	conserved Plasmodium protein, unknown function
PBANKA_0523600	3503	-0.546722	0.125547	-4.35474	1.33227e-05	7.21448e-05	BSD-domain protein, putative
PBANKA_0312700	67409.3	-0.426197	0.0978968	-4.35353	1.33963e-05	7.24576e-05	DEAD/DEAH box helicase, putative
PBANKA_0305100	32901.6	0.496323	0.114013	4.35323	1.34148e-05	7.24717e-05	serine repeat antigen 1
PBANKA_1213000	16424.1	0.420454	0.0965904	4.35296	1.34311e-05	7.24738e-05	transcriptional coactivator ADA2, putative
PBANKA_0941600	1780.63	0.562796	0.129368	4.35035	1.35919e-05	7.32549e-05	conserved Plasmodium protein, unknown function
PBANKA_0911000	1031.61	0.679688	0.156505	4.34291	1.40607e-05	7.56926e-05	calcium-binding protein, putative
PBANKA_1312600	344.738	-0.903799	0.208327	-4.33837	1.43541e-05	7.7181e-05	conserved Plasmodium protein, unknown function
PBANKA_0604100	2226.83	0.616407	0.142141	4.3366	1.44704e-05	7.77145e-05	kelch domain-containing protein, putative
PBANKA_1146100	647.349	0.703114	0.162303	4.3321	1.47695e-05	7.92275e-05	tryptophan-rich protein
PBANKA_0402800	1021.71	0.690315	0.15942	4.33016	1.49001e-05	7.98345e-05	EH domain-containing protein, putative
PBANKA_1453300	32507.9	-0.424951	0.098454	-4.31624	1.58709e-05	8.49364e-05	acyl-CoA synthetase, putative
PBANKA_0933000	26905.2	0.4065	0.0942383	4.31353	1.60665e-05	8.58825e-05	serine/threonine protein kinase, putative
PBANKA_1420300	500.932	-0.893089	0.207231	-4.30963	1.63525e-05	8.73089e-05	conserved Plasmodium protein, unknown function
PBANKA_1132300	22878.2	-0.41978	0.0974445	-4.30789	1.64817e-05	8.78118e-05	conserved Plasmodium protein, unknown function
PBANKA_1218200	15493.5	-0.486577	0.112958	-4.30759	1.65044e-05	8.78118e-05	T-complex protein 1 subunit epsilon, putative
PBANKA_1020300	2141.25	-0.622349	0.144476	-4.30762	1.65018e-05	8.78118e-05	ankyrin-repeat protein, putative
PBANKA_1352900	88.2955	-1.34288	0.311988	-4.30426	1.67547e-05	8.90398e-05	mitochondrial ribosomal protein L49 precursor, putative
PBANKA_0408800	1368.48	-0.684389	0.159069	-4.30246	1.68913e-05	8.96615e-05	conserved Plasmodium protein, unknown function
PBANKA_0617800	734.702	-0.706065	0.164243	-4.2989	1.71647e-05	9.10066e-05	conserved Plasmodium protein, unknown function
PBANKA_1325200	6956.34	-0.457372	0.106427	-4.2975	1.72739e-05	9.14793e-05	meiotic nuclear division protein 1, putative
PBANKA_1121400	189.469	-1.23206	0.287554	-4.28462	1.83053e-05	9.68291e-05	RNA methyltransferase, putative
PBANKA_1437600	160719	-0.46533	0.108628	-4.2837	1.8381e-05	9.7117e-05	glideosome-associated protein 45, putative
PBANKA_0201360	225.429	1.05916	0.247422	4.2808	1.86222e-05	9.8228e-05	PIR protein, pseudogene
PBANKA_1202300	2250.98	0.59915	0.139967	4.28066	1.86343e-05	9.8228e-05	conserved Plasmodium protein, unknown function
PBANKA_1303700	3294.02	0.507696	0.118611	4.28034	1.86609e-05	9.82547e-05	vesicle-associated membrane protein, putative
PBANKA_1450800	1865.82	-0.51369	0.120356	-4.26808	1.97164e-05	0.000103693	conserved Plasmodium protein, unknown function
PBANKA_1410400	12612	0.501528	0.117536	4.267	1.98116e-05	0.000104074	V-type proton ATPase catalytic subunit A, putative
PBANKA_0307500	388.365	0.820092	0.19223	4.2662	1.98833e-05	0.00010421	conserved Plasmodium protein, unknown function
PBANKA_1432600	481.626	-0.790808	0.185362	-4.26628	1.98758e-05	0.00010421	conserved Plasmodium protein, unknown function
PBANKA_1465841	858.631	-0.641546	0.150407	-4.26539	1.99555e-05	0.00010446	fam-b protein
PBANKA_1134200	530.638	-0.825143	0.193462	-4.26515	1.99767e-05	0.00010446	pyrroline-5-carboxylate reductase, putative
PBANKA_1109000	5139.89	-0.455108	0.106733	-4.26399	2.0081e-05	0.000104886	RNA polymerase I, putative
PBANKA_0928100	13391.8	-0.510448	0.119728	-4.26341	2.01335e-05	0.000105039	phosphoglycerate mutase, putative
PBANKA_1005800	4993.25	0.500452	0.117403	4.26268	2.01991e-05	0.000105261	conserved Plasmodium protein, unknown function
PBANKA_0703400	992.289	0.647091	0.15186	4.26112	2.03409e-05	0.000105879	conserved Plasmodium protein, unknown function
PBANKA_0700071	411.034	0.797725	0.18733	4.2584	2.05897e-05	0.000107053	PIR protein
PBANKA_1020900	4391.69	0.450542	0.105811	4.25799	2.06275e-05	0.000107127	ERAD-associated E3 ubiquitin-protein ligase HRD1, putative
PBANKA_0203600	26357.9	-0.401981	0.0944524	-4.2559	2.08206e-05	0.000107962	conserved Plasmodium protein, unknown function
PBANKA_0409600	405.614	-0.86838	0.204049	-4.25574	2.08356e-05	0.000107962	dolichyl-diphosphooligosaccharide--protein glycosyltransferase subunit 1, putative
PBANKA_1201300	2291.39	-0.529462	0.124512	-4.25228	2.11604e-05	0.000109521	conserved Plasmodium protein, unknown function
PBANKA_1313000	728.097	0.655069	0.154132	4.25006	2.13716e-05	0.000110488	transcription factor IIIb subunit, putative
PBANKA_0914100	2832.1	-0.506454	0.119182	-4.24941	2.14337e-05	0.000110684	conserved Plasmodium protein, unknown function
PBANKA_1120800	1176.85	0.593861	0.139816	4.24745	2.16218e-05	0.000111403	signal recognition particle subunit SRP68, putative
PBANKA_0831600	214.874	-1.12697	0.265319	-4.24762	2.16055e-05	0.000111403	conserved Plasmodium protein, unknown function
PBANKA_0702900	3136.44	-0.499088	0.117644	-4.24236	2.21182e-05	0.000113833	SET domain protein, putative
PBANKA_1222000	1086.93	-0.612413	0.144368	-4.24203	2.21503e-05	0.00011387	histone deacetylase complex subunit SAP18, putative
PBANKA_0913400	4803.05	0.454864	0.107255	4.24098	2.22549e-05	0.000114278	protein phosphatase PPM8
PBANKA_1433700	1587.19	-0.748282	0.176462	-4.24047	2.23055e-05	0.00011441	conserved Plasmodium protein, unknown function
PBANKA_1217900	116.834	-1.29239	0.304961	-4.23789	2.25633e-05	0.000115602	conserved Plasmodium protein, unknown function
PBANKA_1211800	1603.71	0.557145	0.131482	4.23741	2.26108e-05	0.000115716	conserved Plasmodium protein, unknown function
PBANKA_0828200	5521.71	0.486604	0.11487	4.23613	2.27406e-05	0.00011625	conserved Plasmodium protein, unknown function
PBANKA_0942500	5868.66	-0.432537	0.102141	-4.23471	2.28843e-05	0.000116853	thioredoxin, putative
PBANKA_0603900	415.732	0.854751	0.202061	4.23017	2.33511e-05	0.000119104	HAD domain ookinete protein
PBANKA_0812300	1035.54	-0.680017	0.16097	-4.22448	2.39488e-05	0.000122016	conserved Plasmodium protein, unknown function
PBANKA_1338400	7371.17	0.497189	0.117754	4.22227	2.41854e-05	0.000122947	V-type proton ATPase subunit G, putative
PBANKA_1242100	4931.7	-0.470347	0.111394	-4.22237	2.4175e-05	0.000122947	methionine aminopeptidase 1a, putative
PBANKA_0305000	36890	0.434342	0.103013	4.21637	2.4827e-05	0.000125928	serine repeat antigen 2
PBANKA_1229900	34712.4	-0.393929	0.093428	-4.21639	2.48242e-05	0.000125928	conserved Plasmodium protein, unknown function
PBANKA_0108900	726.697	-0.653681	0.155073	-4.21531	2.49436e-05	0.000126379	peptidyl-tRNA hydrolase PTRHD1, putative
PBANKA_1321700	7298.39	0.423975	0.100592	4.21479	2.50013e-05	0.000126531	berghepain-1
PBANKA_0615500	6327.05	-0.435259	0.103297	-4.21365	2.51271e-05	0.000127027	conserved Plasmodium protein, unknown function
PBANKA_1355000	7669.12	0.492058	0.116851	4.211	2.54237e-05	0.000128384	V-type proton ATPase subunit D, putative
PBANKA_1239800	4689.52	0.452452	0.10747	4.21004	2.5533e-05	0.000128794	zinc finger protein, putative
PBANKA_1123200	25133.3	-0.461809	0.109709	-4.20941	2.56039e-05	0.000129008	CPW-WPC family protein
PBANKA_0216721	2366.1	0.496554	0.117983	4.2087	2.56844e-05	0.000129272	Plasmodium exported protein, unknown function
PBANKA_0201300	901.912	0.648331	0.154122	4.20662	2.59219e-05	0.000129904	lysophospholipase, putative
PBANKA_1305000	62147.7	0.410907	0.0976815	4.2066	2.59238e-05	0.000129904	conserved Plasmodium protein, unknown function
PBANKA_0943100	4377.04	-0.47074	0.111896	-4.20695	2.58842e-05	0.000129904	CCR4-NOT transcription complex subunit 1, putative
PBANKA_0406800	708.756	-0.71322	0.169527	-4.20712	2.58642e-05	0.000129904	pre-mRNA-processing factor 19, putative
PBANKA_1353800	156428	-0.430934	0.102571	-4.20134	2.65343e-05	0.000132817	conserved Plasmodium protein, unknown function
PBANKA_1136100	3432.97	0.512651	0.122045	4.2005	2.66324e-05	0.000133162	conserved Plasmodium protein, unknown function
PBANKA_1356100	2284.67	-0.593228	0.141244	-4.20003	2.66884e-05	0.000133296	conserved Plasmodium protein, unknown function
PBANKA_0908500	4246	0.469864	0.11189	4.19934	2.67692e-05	0.000133553	myosin K, putative
PBANKA_1135300	618.99	0.698265	0.166387	4.19664	2.7091e-05	0.000135011	conserved Plasmodium protein, unknown function
PBANKA_1225500	38059	-0.389476	0.0928447	-4.19491	2.72975e-05	0.000135892	conserved Plasmodium protein, unknown function
PBANKA_1217800	110.948	-1.2546	0.299395	-4.19045	2.78397e-05	0.00013844	signal peptidase complex subunit SPC2, putative
PBANKA_1343700	3643.99	-0.482454	0.115153	-4.18967	2.79366e-05	0.000138771	conserved Plasmodium protein, unknown function
PBANKA_1321400	1589.75	0.585233	0.139884	4.18369	2.86816e-05	0.000142317	large ribosomal subunit nuclear export factor, putative
PBANKA_1311300	2212.94	-0.501962	0.120048	-4.18135	2.89785e-05	0.000143634	inner membrane complex protein, putative
PBANKA_1400900	6961.1	-0.43902	0.105223	-4.17226	3.01588e-05	0.000149322	conserved Plasmodium protein, unknown function
PBANKA_1107300	477.809	-0.911502	0.2185	-4.17163	3.02424e-05	0.000149574	nuclear protein localization protein 4, putative
PBANKA_1444800	125616	-0.428847	0.102846	-4.16981	3.04853e-05	0.000150612	thioredoxin-like associated protein 1, putative
PBANKA_1128200	1196.52	0.668269	0.16038	4.16679	3.08914e-05	0.000152453	polyadenylate-binding protein 3, putative
PBANKA_0938000	69158.7	-0.413188	0.0991845	-4.16585	3.10188e-05	0.000152917	conserved Plasmodium protein, unknown function
PBANKA_1419000	2149.14	0.547259	0.131484	4.16218	3.1523e-05	0.000155235	conserved Plasmodium protein, unknown function
PBANKA_1412600	1360.87	0.543926	0.130723	4.16091	3.16977e-05	0.000155927	telomerase reverse transcriptase
PBANKA_1454900	135.776	-1.20322	0.289489	-4.15635	3.2337e-05	0.000158901	conserved Plasmodium protein, unknown function
PBANKA_1118600	29224.1	0.402969	0.0969938	4.15458	3.25879e-05	0.000159961	cell division cycle protein 48 homologue, putative
PBANKA_1341100	4093.96	-0.560761	0.135214	-4.1472	3.36565e-05	0.000165029	conserved Plasmodium protein, unknown function
PBANKA_1103700	152.098	-1.13247	0.273202	-4.14517	3.39554e-05	0.000166316	AN1-type zinc finger protein, putative
PBANKA_1414900	1705.73	-0.602353	0.145418	-4.14221	3.43974e-05	0.0001683	SAS6-like protein
PBANKA_0706400	4142.08	0.503956	0.121681	4.14161	3.44874e-05	0.00016856	conserved Plasmodium protein, unknown function
PBANKA_1344400	2435.27	0.481899	0.116574	4.13384	3.5675e-05	0.000174178	AMP deaminase, putative
PBANKA_1448400	4890.66	0.47043	0.113813	4.13338	3.57466e-05	0.000174341	conserved Plasmodium protein, unknown function
PBANKA_1310500	7127.49	-0.539421	0.130541	-4.13218	3.59332e-05	0.000175064	conserved Plasmodium protein, unknown function
PBANKA_1337200	3772.23	0.501072	0.121327	4.12993	3.62878e-05	0.000176603	protein transport protein SFT2, putative
PBANKA_1200096	305.726	-0.888986	0.215494	-4.12534	3.70189e-05	0.000179969	fam-b protein
PBANKA_1350500	7016.5	0.444334	0.107727	4.12464	3.7132e-05	0.000180327	conserved Plasmodium protein, unknown function
PBANKA_0214550	921.59	-0.608378	0.147692	-4.11924	3.80123e-05	0.000184406	Plasmodium exported protein, unknown function, pseudogene
PBANKA_0524500	274.138	0.885964	0.215151	4.11787	3.82384e-05	0.000185306	conserved rodent malaria protein, unknown function
PBANKA_0108700	20255.7	-0.400399	0.0973874	-4.11141	3.93253e-05	0.000190371	RNA-binding protein 25, putative
PBANKA_0923300	39238	-0.431814	0.105223	-4.10379	4.06438e-05	0.000196546	conserved Plasmodium protein, unknown function
PBANKA_1325700	2170.84	0.493415	0.120262	4.10285	4.08094e-05	0.000197138	thioredoxin-like protein
PBANKA_1135500	15806.9	0.448219	0.109266	4.10208	4.09445e-05	0.000197581	high mobility group protein B4, putative
PBANKA_0602500	138.673	-1.18967	0.290057	-4.1015	4.1048e-05	0.000197871	threonylcarbamoyl-AMP synthase, putative
PBANKA_0502500	31391.8	-0.447395	0.109112	-4.10034	4.1254e-05	0.000198655	serine/threonine protein phosphatase 8
PBANKA_0925900	2465.87	-0.515343	0.125839	-4.09524	4.21736e-05	0.000202869	conserved Plasmodium protein, unknown function
PBANKA_0713800	423.502	0.761471	0.186059	4.09263	4.2651e-05	0.000204949	NEDD8-activating enzyme E1 catalytic subunit, putative
PBANKA_1320300	462.058	-0.739479	0.180814	-4.08972	4.31885e-05	0.000207314	mitochondrial ribosomal protein L28 precursor, putative
PBANKA_0306400	290.927	-0.913012	0.223273	-4.08922	4.32835e-05	0.000207552	2C-methyl-D-erythritol 2,4-cyclodiphosphate synthase, putative
PBANKA_1204200	108828	0.429151	0.104983	4.0878	4.35481e-05	0.000208601	IMP1-like protein, putative
PBANKA_0713100	3598.42	0.453262	0.111049	4.08163	4.47211e-05	0.000213995	rhoptry neck protein 5, putative
PBANKA_0816800	14995.2	-0.439054	0.107771	-4.07396	4.62203e-05	0.000220938	glycolipid transfer protein, putative
PBANKA_1317500	6187.24	0.430532	0.105733	4.07187	4.66372e-05	0.000222697	glucose-6-phosphate dehydrogenase-6-phosphogluconolactonase, putative
PBANKA_0109800	448.978	-0.927456	0.227925	-4.06913	4.71898e-05	0.000225101	conserved Plasmodium protein, unknown function
PBANKA_1357900	13113.5	-0.46369	0.114013	-4.06698	4.76257e-05	0.000226943	conserved Plasmodium protein, unknown function
PBANKA_0303000	402.684	0.801263	0.197202	4.06316	4.84133e-05	0.000230415	conserved Plasmodium protein, unknown function
PBANKA_1417800	3324.9	0.483214	0.118932	4.06296	4.84552e-05	0.000230415	tRNA (guanine(26)-N(2))-dimethyltransferase, putative
PBANKA_1000500	2458.86	0.49657	0.122234	4.06244	4.85619e-05	0.000230442	conserved Plasmodium protein, unknown function
PBANKA_0623100	107931	0.429912	0.105825	4.06247	4.85556e-05	0.000230442	tryptophan-rich protein
PBANKA_1310600	7251.5	0.446692	0.109983	4.06147	4.87649e-05	0.000231165	heme detoxification protein, putative
PBANKA_1005700	4305.55	0.468255	0.115405	4.05749	4.96021e-05	0.000234889	conserved Plasmodium protein, unknown function
PBANKA_0931300	22517.6	0.401304	0.0989235	4.05671	4.97697e-05	0.000235439	dipeptidyl aminopeptidase 1, putative
PBANKA_1412200	530.714	0.722598	0.178517	4.04778	5.17047e-05	0.000244339	conserved Plasmodium protein, unknown function
PBANKA_1325600	785.874	-0.617487	0.152684	-4.04423	5.24964e-05	0.000247824	valine--tRNA ligase, putative
PBANKA_0833700	576.363	0.675362	0.167235	4.03841	5.38159e-05	0.000253529	conserved Plasmodium protein, unknown function
PBANKA_0313500	288.314	0.874071	0.216631	4.03485	5.46381e-05	0.000257137	TMEM121 domain-containing protein, putative
PBANKA_0934100	932.152	0.587683	0.145892	4.02819	5.62069e-05	0.000264248	GTP-binding protein, putative
PBANKA_0811800	4466.81	0.474023	0.117701	4.02736	5.64077e-05	0.000264919	actin-like protein, putative
PBANKA_1005900	2197.98	0.474014	0.117785	4.0244	5.71212e-05	0.000267994	zinc finger Ran-binding domain-containing protein 2, putative
PBANKA_1121300	216.348	-0.996752	0.247826	-4.02198	5.77108e-05	0.000270483	conserved Plasmodium protein, unknown function
PBANKA_0513400	493.156	0.789507	0.196427	4.01934	5.83607e-05	0.000273248	LEM3/CDC50 family protein, putative
PBANKA_0802700	2629.17	0.470003	0.117018	4.01648	5.9073e-05	0.000276017	mRNA cap guanine-N7 methyltransferase, putative
PBANKA_1135700	15012.4	0.389956	0.0970869	4.01656	5.90532e-05	0.000276017	CUGBP Elav-like family member 1, putative
PBANKA_0915300	2212.86	0.47289	0.117818	4.01373	5.9767e-05	0.000278974	conserved Plasmodium protein, unknown function
PBANKA_0612200	2980.01	0.499444	0.12445	4.01323	5.98946e-05	0.000279284	conserved Plasmodium protein, unknown function
PBANKA_0408100	1562.53	-0.520012	0.129601	-4.01239	6.01061e-05	0.000279984	50S ribosomal protein L9, apicoplast, putative
PBANKA_1307300	1781.53	-0.489719	0.122155	-4.00898	6.09816e-05	0.000283772	WD repeat-containing protein, putative
PBANKA_1461300	93025.1	-0.367864	0.0917693	-4.00858	6.10856e-05	0.000283967	conserved Plasmodium protein, unknown function
PBANKA_0207500	750.125	-0.718674	0.179437	-4.00517	6.19731e-05	0.0002878	conserved Plasmodium protein, unknown function
PBANKA_1358300	65631.5	0.433492	0.108244	4.00478	6.20748e-05	0.000287979	conserved Plasmodium protein, unknown function
PBANKA_1415300	6148.58	0.408411	0.101988	4.0045	6.21481e-05	0.000288026	protein transport protein SEC20, putative
PBANKA_1446300	1177.48	0.556451	0.139007	4.00304	6.25346e-05	0.000289524	pre-mRNA-splicing factor ATP-dependent RNA helicase PRP2, putative
PBANKA_1359900	2949.76	-0.472063	0.117984	-4.00109	6.30519e-05	0.000291623	WD repeat-containing protein 92, putative
PBANKA_1126100	331.297	0.815855	0.204144	3.99647	6.42932e-05	0.000297063	mitochondrial import inner membrane translocase subunit TIM22, putative
PBANKA_1421600	839.403	-0.595582	0.149165	-3.99277	6.53065e-05	0.00030144	calcium/calmodulin-dependent protein kinase, putative
PBANKA_0416100	16053.2	0.40927	0.102523	3.99197	6.55262e-05	0.000302148	dynein heavy chain, putative
PBANKA_0715800	720.972	-0.734041	0.18417	-3.98567	6.72895e-05	0.000309966	50S ribosomal protein L10, putative
PBANKA_0811400	6228.35	0.417121	0.104669	3.98514	6.74403e-05	0.000310348	conserved Plasmodium protein, unknown function
PBANKA_1128800	79648.2	-0.495845	0.124528	-3.98181	6.83938e-05	0.000314419	CPW-WPC family protein
PBANKA_0316800	3454.61	-0.463191	0.116339	-3.9814	6.85102e-05	0.000314637	erythrocyte membrane associated protein 2
PBANKA_0505700	627.209	-0.714866	0.179575	-3.98088	6.86612e-05	0.000315013	ATP-dependent RNA helicase ROK1, putative
PBANKA_0302500	7596.53	0.409179	0.102851	3.97836	6.93926e-05	0.000318049	hexose transporter
PBANKA_0928300	2196.65	0.465813	0.117188	3.97491	7.04061e-05	0.000322371	conserved Plasmodium protein, unknown function
PBANKA_0719900	481.576	-0.766481	0.193151	-3.9683	7.23876e-05	0.000331112	cdc2-related protein kinase 1
PBANKA_1456900	38178.3	0.404872	0.102099	3.96547	7.325e-05	0.000334386	translation initiation factor SUI1, putative
PBANKA_0714600	5603.47	-0.47228	0.119096	-3.96554	7.32312e-05	0.000334386	vacuolar protein sorting-associated protein 2, putative
PBANKA_1128700	3603.57	0.44341	0.111837	3.96479	7.34617e-05	0.000335018	phosphatidylinositol/phosphatidylcholine transfer protein, putative
PBANKA_1016700	48739.7	0.365014	0.0921458	3.96127	7.45516e-05	0.000339649	leucine-rich repeat protein
PBANKA_1118300	293.126	-0.900447	0.22746	-3.9587	7.53592e-05	0.000342986	conserved Plasmodium protein, unknown function
PBANKA_0829000	436.208	0.726202	0.183519	3.9571	7.58664e-05	0.00034495	conserved Plasmodium protein, unknown function
PBANKA_1408500	794.962	-0.762207	0.192701	-3.95538	7.64131e-05	0.00034709	ATP synthase subunit O, mitochondrial, putative
PBANKA_0207800	160.585	-1.01747	0.257292	-3.95455	7.66803e-05	0.000347958	conserved Plasmodium protein, unknown function
PBANKA_0822700	181.37	-1.00659	0.254565	-3.95416	7.68054e-05	0.000348179	ribosome production factor 1, putative
PBANKA_1448500	5024.27	0.407891	0.103207	3.95215	7.74532e-05	0.000350768	sentrin-specific protease 1, putative
PBANKA_1032400	4655.46	-0.436867	0.110744	-3.94483	7.98563e-05	0.000361292	alpha/beta hydrolase, putative
PBANKA_1203400	665.306	0.631569	0.160116	3.94445	7.99833e-05	0.000361509	U3 small nucleolar RNA-associated protein 25, putative
PBANKA_1213100	3846.14	0.451146	0.114398	3.94365	8.02508e-05	0.000362359	prohibitin, putative
PBANKA_1338300	3473.36	-0.463973	0.117691	-3.9423	8.0703e-05	0.000364041	60S ribosomal protein L6, putative
PBANKA_0521221	7562.04	-0.414602	0.105192	-3.9414	8.10088e-05	0.000365059	18S ribosomal RNA
PBANKA_1316400	11259.4	0.411594	0.104454	3.94045	8.13272e-05	0.000366133	U1 snRNP-associated protein, putative
PBANKA_1335300	2410.44	0.461471	0.117148	3.93922	8.17482e-05	0.000367665	protein transport protein YIP1, putative
PBANKA_0000901	716.719	-0.747607	0.189881	-3.93723	8.24265e-05	0.000369987	fam-a protein
PBANKA_1105000	323.405	-0.840677	0.213518	-3.93727	8.24129e-05	0.000369987	conserved Plasmodium protein, unknown function
PBANKA_1352800	2419.22	-0.474074	0.120437	-3.93627	8.27574e-05	0.000371107	conserved Plasmodium protein, unknown function
PBANKA_1105700	1428.25	-0.508613	0.129256	-3.93492	8.32236e-05	0.000372832	60S ribosomal subunit protein L24, putative
PBANKA_0921200	678.086	0.670358	0.170713	3.92682	8.60776e-05	0.000385239	conserved Plasmodium protein, unknown function
PBANKA_1119200	1930.73	-0.529446	0.134922	-3.9241	8.70552e-05	0.000389233	secreted ookinete protein 25
PBANKA_0205800	28352.5	0.376561	0.09602	3.92169	8.79298e-05	0.000392759	eukaryotic translation initiation factor 2-alpha kinase 2
PBANKA_0201800	135.655	-1.15674	0.295182	-3.91875	8.90081e-05	0.000397187	TatD-like deoxyribonuclease
PBANKA_1206300	6367.79	-0.432335	0.11041	-3.91574	9.0128e-05	0.000401791	zinc finger protein, putative
PBANKA_1100900	2920.15	0.443815	0.113373	3.91464	9.05399e-05	0.000403234	fam-a protein
PBANKA_1028700	24488.9	-0.371938	0.0950852	-3.91163	9.16771e-05	0.000407901	26S proteasome regulatory subunit RPN13, putative
PBANKA_0924000	3395.21	0.440694	0.112834	3.90568	9.39622e-05	0.000417661	conserved Plasmodium protein, unknown function
PBANKA_0100300	193.345	-1.12422	0.288568	-3.89587	9.78489e-05	0.000434514	lysophospholipase, putative, pseudogene
PBANKA_0502200	2165.74	-0.476595	0.122377	-3.89449	9.84045e-05	0.000436557	26S proteasome regulatory subunit p55, putative
PBANKA_0307200	466.794	0.762035	0.195775	3.8924	9.92593e-05	0.000439921	monocarboxylate transporter, putative
PBANKA_1309200	1128.28	0.565641	0.145338	3.89189	9.94646e-05	0.000440403	serine/threonine kinase-1, putative
PBANKA_1414500	71827.6	-0.360994	0.0927859	-3.89061	9.99927e-05	0.000442313	protein kinase, putative
PBANKA_1305100	6120.02	-0.447773	0.115155	-3.88843	0.000100896	0.000445878	60S ribosomal protein L1, putative
PBANKA_1245900	4011.32	-0.451207	0.116069	-3.88741	0.000101319	0.000447314	Plasmodium exported protein, unknown function
PBANKA_1121500	4330.98	-0.431816	0.11109	-3.88709	0.000101453	0.00044747	cytochrome b-c1 complex subunit 9, putative
PBANKA_1439100	72570.5	-0.435282	0.112009	-3.88614	0.00010185	0.000448355	BRO1 domain-containing protein, putative
PBANKA_0823300	4957.84	-0.452859	0.116527	-3.88632	0.000101777	0.000448355	para-aminobenzoic acid synthetase, putative
PBANKA_1331300	15921.3	0.391477	0.100771	3.88482	0.000102407	0.00045021	conserved Plasmodium protein, unknown function
PBANKA_0904700	9366.91	-0.437736	0.112683	-3.88467	0.000102468	0.00045021	60S ribosomal protein L41, putative
PBANKA_0913200	1040.29	0.617465	0.159029	3.88273	0.000103292	0.00045339	conserved Plasmodium membrane protein, unknown function
PBANKA_0604400	365.299	-0.84129	0.216908	-3.87856	0.000105079	0.000460791	targeted glyoxalase II, putative
PBANKA_0603650	837.274	0.600478	0.154854	3.87771	0.000105443	0.000461947	conserved Plasmodium protein, unknown function
PBANKA_0416400	463.268	-0.789196	0.203756	-3.87324	0.000107397	0.000470053	conserved Plasmodium protein, unknown function
PBANKA_0828800	9781.59	-0.499026	0.12894	-3.87021	0.000108741	0.00047548	cytochrome c oxidase subunit 6B, putative
PBANKA_0615300	41114.9	-0.374544	0.0968508	-3.86723	0.00011008	0.000480874	conserved Plasmodium protein, unknown function
PBANKA_0619700	612.52	0.710437	0.183921	3.86274	0.000112124	0.000489337	rhoptry-associated leucine zipper-like protein 1, putative
PBANKA_1033100	7307.46	0.414712	0.107376	3.86224	0.000112351	0.000489859	conserved Plasmodium protein, unknown function
PBANKA_0107300	6716.48	-0.424263	0.109915	-3.85992	0.000113423	0.000494063	T-complex protein 1 subunit zeta, putative
PBANKA_1452100	1707.01	0.572108	0.148339	3.85677	0.000114896	0.000499999	conserved Plasmodium protein, unknown function
PBANKA_1244700	2412.29	0.444801	0.115342	3.85638	0.000115079	0.000500319	conserved Plasmodium protein, unknown function
PBANKA_0939300	1279.08	0.528701	0.137191	3.85377	0.000116312	0.000505201	conserved Plasmodium protein, unknown function
PBANKA_1211300	1370.4	0.55694	0.144596	3.8517	0.000117301	0.000509011	autophagy-related protein 18, putative
PBANKA_1361600	4982.3	0.413908	0.107481	3.85099	0.000117642	0.000510006	E1-E2 ATPase, putative
PBANKA_1350100	2932.81	0.47437	0.123208	3.85015	0.000118046	0.00051127	conserved Plasmodium protein, unknown function
PBANKA_0208600	572.605	-0.642628	0.167106	-3.84562	0.000120246	0.000520307	conserved protein, unknown function
PBANKA_1327000	395.632	-0.721747	0.187759	-3.84402	0.000121038	0.000523235	DNA-directed RNA polymerase III subunit RPC4, putative
PBANKA_1315600	1239.13	0.510098	0.132745	3.84268	0.000121696	0.000525151	ribosome biogenesis protein TSR1, putative
PBANKA_0826200	3816	0.420861	0.109524	3.84265	0.000121711	0.000525151	protein phosphatase-beta, putative
PBANKA_1024400	2806.45	-0.44959	0.117016	-3.84213	0.00012197	0.000525774	calmodulin, putative
PBANKA_1323400	306.213	-0.807719	0.210272	-3.8413	0.000122384	0.00052706	bax inhibitor 1, putative
PBANKA_1215100	650.191	0.612668	0.159712	3.83609	0.000125008	0.000537854	Rh5 interacting protein, putative
PBANKA_0515500	1812.02	0.488771	0.127494	3.83369	0.000126236	0.000542481	protein phosphatase inhibitor 3, putative
PBANKA_0312200	269.873	-0.922814	0.240722	-3.83352	0.000126321	0.000542481	conserved Plasmodium protein, unknown function
PBANKA_1131100	5413.01	0.485839	0.12686	3.82972	0.000128288	0.000550407	adenylosuccinate synthetase, putative
PBANKA_0909400	1827.89	0.463651	0.121307	3.82214	0.000132298	0.00056708	conserved Plasmodium protein, unknown function
PBANKA_0512200	722.613	-0.629287	0.164738	-3.81992	0.000133495	0.000571673	protoporphyrinogen oxidase, putative
PBANKA_0832200	2175.89	-0.503415	0.131812	-3.8192	0.000133887	0.000572817	PUB domain-containing protein, putative
PBANKA_0303500	6328.56	-0.457776	0.120121	-3.81095	0.000138434	0.000591715	PH domain-containing protein, putative
PBANKA_1405700	674.615	-0.599898	0.157444	-3.81023	0.000138838	0.000592887	DnaJ protein, putative
PBANKA_0609300	71.8099	-1.26884	0.33305	-3.80977	0.000139098	0.000593442	GPI mannosyltransferase 1, putative
PBANKA_1464200	3989.94	0.484865	0.127467	3.80383	0.000142473	0.000607274	thymidylate kinase, putative
PBANKA_1455000	5211.53	-0.425784	0.11196	-3.80299	0.000142959	0.000608775	mitochondrial carrier protein, putative
PBANKA_1438000	15045.4	0.37828	0.0995329	3.80055	0.000144376	0.000614237	cAMP-dependent protein kinase regulatory subunit, putative
PBANKA_1111600	3648.61	-0.465974	0.122676	-3.79841	0.000145629	0.000618993	prefoldin subunit 6, putative
PBANKA_1243000	2481.54	0.499478	0.131553	3.79678	0.000146589	0.000622491	palmitoyltransferase DHHC7
PBANKA_0805200	2441.61	0.451992	0.119072	3.79596	0.000147072	0.000623962	cytoskeleton associated protein, putative
PBANKA_0831100	6822.75	0.379714	0.100041	3.79557	0.000147305	0.000624372	zinc finger protein, putative
PBANKA_0622400	102627	-0.36582	0.0964289	-3.79368	0.000148432	0.000628566	kinesin-19, putative
PBANKA_0609500	139268	-0.355584	0.0937748	-3.79189	0.000149502	0.00063251	kinesin-7, putative
PBANKA_0820300	2178.34	0.495952	0.131039	3.78476	0.000153858	0.000650336	protein disulfide isomerase, putative
PBANKA_1417400	13109.2	-0.370749	0.0979844	-3.78375	0.000154481	0.000652366	conserved Plasmodium protein, unknown function
PBANKA_1408700	399.916	0.712972	0.188528	3.78178	0.000155714	0.000656963	conserved Plasmodium protein, unknown function
PBANKA_0925600	96.1252	-1.17162	0.309871	-3.78099	0.000156208	0.000658441	conserved Plasmodium protein, unknown function
PBANKA_1329800	2588.16	0.48514	0.128462	3.77653	0.00015903	0.000669718	AP2 domain transcription factor AP2-SP
PBANKA_1020600	1165.09	0.537213	0.142261	3.77624	0.000159215	0.000669878	actin-related protein, putative
PBANKA_1227800	4164.59	0.458215	0.121372	3.77531	0.000159809	0.000671755	conserved Plasmodium protein, unknown function
PBANKA_0216741	369.538	-0.825361	0.218672	-3.77443	0.000160374	0.000673513	lysophospholipase, putative, pseudogene
PBANKA_0504400	105423	-0.357705	0.0948702	-3.77047	0.000162942	0.000683667	conserved Plasmodium protein, unknown function
PBANKA_0932600	66208.6	-0.4701	0.124729	-3.76898	0.000163914	0.000687116	conserved Plasmodium protein, unknown function
PBANKA_1232300	2861.61	-0.425876	0.113022	-3.76807	0.000164513	0.000688992	UTP--glucose-1-phosphate uridylyltransferase, putative
PBANKA_1464900	2136.68	0.497185	0.131974	3.76729	0.000165032	0.000690533	rhoptry neck protein 3, putative
PBANKA_1430200	755	0.574877	0.15262	3.76672	0.000165405	0.000691459	ER membrane protein complex subunit 6, putative
PBANKA_0604200	4731.34	0.472542	0.125464	3.76635	0.000165653	0.000691862	zinc finger protein, putative
PBANKA_1314500	423.748	-0.727308	0.19317	-3.76511	0.000166474	0.000694657	conserved Plasmodium protein, unknown function
PBANKA_0622000	21630.9	0.443941	0.11801	3.7619	0.000168629	0.000703007	conserved Plasmodium protein, unknown function
PBANKA_1231400	371	-0.756145	0.201123	-3.75961	0.000170179	0.000708821	sporozoite surface antigen MB2, putative
PBANKA_1023600	9696.18	-0.389169	0.103557	-3.75802	0.00017126	0.000712675	conserved Plasmodium protein, unknown function
PBANKA_0720800	1775.28	0.467053	0.12438	3.75505	0.000173308	0.000720537	RNA-binding protein NOB1, putative
PBANKA_1317100	988.803	0.554283	0.147671	3.75351	0.000174375	0.000724316	gamma-tubulin complex component, putative
PBANKA_1023800	649.09	-0.71272	0.189935	-3.75244	0.000175125	0.000726769	conserved Plasmodium protein, unknown function
PBANKA_0830300	5825.6	0.436979	0.116613	3.74725	0.000178786	0.000741287	conserved protein, unknown function
PBANKA_1404900	15144.5	0.374297	0.099944	3.74507	0.000180345	0.000747072	26S protease regulatory subunit 10B, putative
PBANKA_1134300	1089.11	0.530243	0.141653	3.74326	0.00018165	0.000751797	patatin-like phospholipase, putative
PBANKA_1350300	2509.05	-0.472362	0.126276	-3.74072	0.000183493	0.000758736	RanBPM and CLTH-like protein, putative
PBANKA_1241300	7103.36	0.374247	0.100053	3.74047	0.000183675	0.0007588	conserved Plasmodium protein, unknown function
PBANKA_1131000	5243.94	0.411295	0.110007	3.73881	0.000184897	0.000763158	V-type proton ATPase 21 kDa proteolipid subunit, putative
PBANKA_0721900	834.095	0.552772	0.147905	3.73733	0.000185985	0.000766957	60S ribosomal protein L7ae/L30e, putative
PBANKA_0108800	21143.1	0.474626	0.127021	3.73659	0.00018653	0.00076851	histone H3, putative
PBANKA_1119100	1028.44	0.558239	0.149516	3.73363	0.000188738	0.000776907	splicing factor 3A subunit 2, putative
PBANKA_1113700	7787.81	0.370339	0.0992025	3.73316	0.000189093	0.000777665	tubulin--tyrosine ligase, putative
PBANKA_0104600	5607.17	0.389546	0.10447	3.72878	0.000192409	0.00079059	DNA repair protein RAD50, putative
PBANKA_1121000	8988.09	-0.394838	0.105971	-3.7259	0.000194616	0.000798941	conserved Plasmodium protein, unknown function
PBANKA_1010900	815.248	0.56497	0.151712	3.72398	0.00019611	0.000804351	protein kinase, putative
PBANKA_1235300	4135.1	0.407084	0.109336	3.72325	0.000196677	0.000805951	bis(5'-nucleosyl)-tetraphosphatase [asymmetrical], putative
PBANKA_1420700	7579.55	0.455954	0.122535	3.72103	0.000198414	0.000812342	MAATS1 domain-containing protein, putative
PBANKA_0405800	1957.63	-0.464786	0.125021	-3.71766	0.000201073	0.00082249	conserved protein, unknown function
PBANKA_1461500	1114.54	-0.535039	0.143934	-3.71724	0.000201408	0.000823124	conserved Plasmodium protein, unknown function
PBANKA_0412300	1631.41	0.474143	0.127699	3.71296	0.000204849	0.000836437	conserved Plasmodium protein, unknown function
PBANKA_0810900	8191.11	0.367578	0.0990301	3.71179	0.000205801	0.000839042	FHA domain protein, putative
PBANKA_0828100	4250.24	-0.393058	0.105896	-3.71172	0.000205855	0.000839042	fumarate hydratase, putative
PBANKA_1455100	21551.3	0.411589	0.110909	3.71106	0.000206396	0.000840499	replication factor C subunit 4, putative
PBANKA_0715500	5283.12	0.390236	0.105169	3.71055	0.000206806	0.000841418	phosphoglucomutase-2
PBANKA_0623500	2484.03	0.434789	0.117202	3.70975	0.000207468	0.000843357	fam-a protein
PBANKA_1022300	6072.28	0.385042	0.103835	3.70822	0.00020872	0.000847601	mannose-1-phosphate guanyltransferase, putative
PBANKA_0209700	6415.63	-0.386144	0.104137	-3.70802	0.000208883	0.000847601	zinc-carboxypeptidase, putative
PBANKA_1207700	2204.25	-0.515512	0.139152	-3.70466	0.000211672	0.000858154	zinc finger protein, putative
PBANKA_1409200	7882.61	0.397517	0.107332	3.70363	0.000212533	0.000860879	RNA-binding protein, putative
PBANKA_1022900	404.982	-0.798808	0.215746	-3.70253	0.000213458	0.000863861	DNL-type zinc finger protein, putative
PBANKA_1016000	3490.4	-0.411745	0.111321	-3.69871	0.0002167	0.000876204	conserved Plasmodium protein, unknown function
PBANKA_1337100	29858	0.376493	0.101873	3.69573	0.000219259	0.000885767	splicing factor 1, putative
PBANKA_1417200	31087.2	-0.351811	0.0953024	-3.69153	0.000222913	0.000899732	conserved Plasmodium protein, unknown function
PBANKA_0317061	706.888	0.676954	0.183408	3.69097	0.0002234	0.000900109	fam-a protein
PBANKA_1005500	955.817	-0.537528	0.145631	-3.69103	0.000223344	0.000900109	AAA family ATPase, putative
PBANKA_1108300	55620.4	0.403224	0.109295	3.68932	0.000224852	0.000905159	pre-mRNA-processing ATP-dependent RNA helicase PRP5, putative
PBANKA_1145900	13502.5	-0.484202	0.131279	-3.68836	0.000225707	0.000907798	membrane associated histidine-rich protein 1b
PBANKA_1100860	10983.5	-0.465866	0.126357	-3.68691	0.000226993	0.000912168	fam-c protein
PBANKA_0307300	1162.9	0.519336	0.140924	3.68523	0.0002285	0.000917416	50S ribosomal protein L33, putative
PBANKA_0307100	11555.5	0.358325	0.0972816	3.68338	0.000230163	0.000923281	conserved Plasmodium protein, unknown function
PBANKA_1329900	1582.19	-1.33726	0.363075	-3.68314	0.000230375	0.000923321	conserved Plasmodium protein, unknown function
PBANKA_0821000	101.626	-1.12957	0.306917	-3.68038	0.000232891	0.000932585	chaperone, putative
PBANKA_0000401	412.002	0.684771	0.186121	3.67916	0.000234	0.000936203	tryptophan-rich antigen, putative, pseudogene
PBANKA_0403100	716.337	-0.591926	0.160968	-3.6773	0.000235716	0.000942245	1-cys-glutaredoxin-like protein-1, putative
PBANKA_1007900	5168.91	-1.07642	0.293566	-3.6667	0.000245704	0.000980454	conserved Plasmodium protein, unknown function
PBANKA_1354200	1212.22	-0.490488	0.133795	-3.66597	0.000246404	0.000982389	mitochondrial pyruvate carrier protein 1, putative
PBANKA_0402300	4356.37	0.392771	0.10715	3.66562	0.000246744	0.000982886	lipoamide acyltransferase component of branched-chain alpha-keto acid dehydrogenase complex, putative
PBANKA_1121700	5151.31	0.407628	0.111364	3.66032	0.000251901	0.00100255	leucine--tRNA ligase, putative
PBANKA_1102600	514.279	-0.641402	0.175448	-3.6558	0.00025638	0.00101949	Tim10/DDP family zinc finger protein, putative
PBANKA_0602000	17012.2	0.365824	0.100095	3.65475	0.000257434	0.00102279	origin recognition complex subunit 1, putative
PBANKA_1458200	218.393	-0.94871	0.259759	-3.65227	0.000259935	0.00103183	conserved Plasmodium protein, unknown function
PBANKA_1212300	1253.1	0.528761	0.144798	3.65171	0.000260498	0.00103317	translation initiation factor eIF-2B subunit delta, putative
PBANKA_0941800	66762.5	0.384834	0.105523	3.64692	0.000265403	0.0010517	histone H2B, putative
PBANKA_1428200	814.751	0.57612	0.158061	3.64492	0.000267471	0.00105898	conserved Plasmodium protein, unknown function
PBANKA_1238600	936.91	0.648443	0.17794	3.64416	0.000268262	0.00106119	transporter, putative
PBANKA_1139800	5358.7	0.403863	0.110978	3.63912	0.000273569	0.00108125	nuclear fusion protein
PBANKA_0008101	197.608	0.871332	0.239508	3.63801	0.00027475	0.00108404	fam-a protein
PBANKA_0716300	157.383	-1.01158	0.278053	-3.63809	0.000274668	0.00108404	Rab5-interacting protein, putative
PBANKA_0205100	1141.55	-0.515047	0.141589	-3.63762	0.000275168	0.00108475	mitochondrial carrier protein, putative
PBANKA_1126400	3279.08	0.399203	0.109788	3.63613	0.00027676	0.00109009	transportin, putative
PBANKA_1022600	1503.56	0.472212	0.130002	3.63234	0.000280862	0.00110529	pantothenate kinase 1, putative
PBANKA_0711700	67.258	-1.19364	0.328655	-3.63191	0.000281335	0.0011062	BRIX domain, putative
PBANKA_MIT03700	122.562	-1.04495	0.287769	-3.6312	0.000282102	0.00110826	unspecified product
PBANKA_0910600	101.886	-1.10877	0.305637	-3.62774	0.000285914	0.00112227	ubiquitin-related modifier 1, putative
PBANKA_1450500	4241.33	0.409019	0.112787	3.62648	0.000287306	0.00112676	pre-mRNA-splicing factor SYF1, putative
PBANKA_0405200	10878	-0.363629	0.100288	-3.62586	0.000288002	0.00112852	T-complex protein 1 subunit beta, putative
PBANKA_0523100	1402.36	0.481782	0.13293	3.62432	0.000289727	0.00113334	eukaryotic initiation factor 4A-III, putative
PBANKA_1209900	21431.4	0.378136	0.104332	3.62435	0.000289689	0.00113334	conserved Plasmodium protein, unknown function
PBANKA_0315800	34886.9	-0.472531	0.130386	-3.62409	0.000289977	0.00113334	ribosome associated membrane protein RAMP4, putative
PBANKA_1360400	60008	-0.413141	0.114021	-3.62339	0.000290772	0.00113548	conserved Plasmodium protein, unknown function
PBANKA_0507000	3314.78	0.393477	0.108614	3.62271	0.00029153	0.00113717	4-hydroxy-3-methylbut-2-en-1-yl diphosphate synthase (ferredoxin), putative
PBANKA_0522200	1956.63	-1.31069	0.361813	-3.62256	0.000291704	0.00113717	conserved Plasmodium protein, unknown function
PBANKA_1019200	2003.19	-0.462791	0.127779	-3.6218	0.00029256	0.00113954	conserved Plasmodium protein, unknown function
PBANKA_0822800	2164.1	-0.585374	0.161662	-3.62098	0.000293491	0.00114219	conserved Plasmodium protein, unknown function
PBANKA_1434600	25218.7	-0.366031	0.10116	-3.61832	0.000296518	0.00115299	formin 2, putative
PBANKA_0932000	6571.56	0.373375	0.103257	3.61598	0.000299212	0.00116247	rhoptry neck protein 4
PBANKA_1458900	6386.58	0.406107	0.112354	3.61453	0.000300888	0.00116799	epsin-like protein, putative
PBANKA_0807700	709.124	0.650221	0.179984	3.61265	0.00030308	0.0011755	kinesin-5, putative
PBANKA_1444000	1068.77	-0.544689	0.150793	-3.61216	0.000303654	0.00117672	macrophage migration inhibitory factor
PBANKA_0001601	214.11	0.837027	0.232141	3.60568	0.000311335	0.00120445	fam-a protein
PBANKA_1132900	2032.91	0.43636	0.121018	3.60574	0.00031127	0.00120445	regulator of chromosome condensation, putative
PBANKA_1119500	77.7271	1.14556	0.317844	3.60417	0.000313157	0.00121047	conserved Plasmodium protein, unknown function
PBANKA_0520200	8760.82	0.378113	0.104955	3.60262	0.000315032	0.00121668	ADP/ATP transporter on adenylate translocase, putative
PBANKA_0718700	639.422	-0.801924	0.222675	-3.60133	0.000316594	0.00122168	CDGSH iron-sulfur domain-containing protein, putative
PBANKA_1224900	1703.17	-0.651079	0.180879	-3.59953	0.000318791	0.00122912	conserved Plasmodium protein, unknown function
PBANKA_1301500	105.516	-1.15384	0.320577	-3.59925	0.000319139	0.00122942	protein kinase, putative
PBANKA_1138900	15226.9	-0.400511	0.111586	-3.58927	0.000331602	0.00127636	conserved Plasmodium protein, unknown function
PBANKA_0214000	12811	-0.385589	0.107435	-3.58905	0.000331889	0.00127639	dynein heavy chain, putative
PBANKA_0907900	54907.3	-0.359341	0.100132	-3.58868	0.000332355	0.0012771	conserved Plasmodium protein, unknown function
PBANKA_1450000	216.3	-0.940746	0.262238	-3.58737	0.000334031	0.00128247	tetQ family GTPase, putative
PBANKA_1418300	1992.96	0.465473	0.129854	3.5846	0.000337601	0.00129508	golgi protein 1, putative
PBANKA_0938900	5911.06	0.403468	0.112645	3.58177	0.000341272	0.00130806	IWS1-like protein, putative
PBANKA_1017300	4502.9	-1.04137	0.290807	-3.58096	0.000342333	0.00131103	conserved Plasmodium protein, unknown function
PBANKA_0808700	325.389	-0.81358	0.227233	-3.58037	0.000343108	0.0013129	GTPase-activating protein, putative
PBANKA_0834000	1185.24	-0.496583	0.138769	-3.57848	0.000345597	0.00132132	calcyclin-binding protein, putative
PBANKA_0216041	371.755	0.71544	0.199956	3.57798	0.000346255	0.00132272	tryptophan-rich protein, pseudogene
PBANKA_0417000	1596.62	-0.462733	0.129507	-3.57304	0.000352861	0.00134683	signal peptidase complex subunit 3, putative
PBANKA_0708500	1936.61	0.529513	0.148249	3.57179	0.00035455	0.00135215	phosphorylated CTD interacting factor 1 WW domain-containing protein, putative
PBANKA_1354300	11865.2	0.360701	0.101065	3.569	0.00035835	0.0013655	sodium-dependent phosphate transporter, putative
PBANKA_0932700	462.62	-0.699611	0.196203	-3.56576	0.000362807	0.00138133	conserved Plasmodium protein, unknown function
PBANKA_1034900	12552.7	0.370962	0.104042	3.5655	0.000363164	0.00138154	pre-mRNA-splicing factor 38B, putative
PBANKA_1326400	97089.7	0.408075	0.114532	3.56297	0.000366687	0.00139378	glyceraldehyde-3-phosphate dehydrogenase
PBANKA_0912000	6069.8	0.400574	0.112449	3.56227	0.000367663	0.00139632	conserved Plasmodium protein, unknown function
PBANKA_1205900	3557.91	0.385633	0.108305	3.56061	0.000369995	0.00140401	AP2 domain transcription factor AP2-I, putative
PBANKA_0706700	19037.9	-0.344299	0.0967092	-3.56015	0.000370647	0.00140532	dicarboxylate/tricarboxylate carrier, putative
PBANKA_0712200	55378.1	-0.340967	0.0957829	-3.55979	0.000371158	0.00140609	BEM46-like protein, putative
PBANKA_0100600	2985.71	0.422157	0.118628	3.55866	0.000372753	0.00141096	schizont membrane associated cytoadherence protein
PBANKA_1028900	286.599	0.809517	0.227705	3.55511	0.000377817	0.00142658	diphthamide biosynthesis protein 1, putative
PBANKA_1302500	550.885	0.639316	0.17983	3.55511	0.000377815	0.00142658	conserved protein, unknown function
PBANKA_1303800	16362.5	0.382209	0.107502	3.55536	0.000377457	0.00142658	triosephosphate isomerase, putative
PBANKA_0830200	14102	-0.42062	0.118405	-3.55239	0.000381756	0.00144026	high molecular weight rhoptry protein 2
PBANKA_1233600	99121.6	-0.393679	0.110841	-3.55174	0.000382689	0.00144259	secreted ookinete protein, putative
PBANKA_0924700	3128.94	0.417018	0.117444	3.5508	0.000384068	0.0014454	RAP protein, putative
PBANKA_0106600	848.625	-0.526006	0.148135	-3.55087	0.000383967	0.0014454	diphthine methyltransferase, putative
PBANKA_0835100	367.144	-0.746123	0.210147	-3.55048	0.000384527	0.00144594	conserved Plasmodium protein, unknown function
PBANKA_1412000	714.663	-0.585449	0.164974	-3.54872	0.000387102	0.00145442	conserved Plasmodium protein, unknown function
PBANKA_1457600	236.944	-0.872883	0.24606	-3.54744	0.000388991	0.00146032	RNA-binding protein, putative
PBANKA_1333000	3698.26	0.401701	0.113265	3.54655	0.000390317	0.00146267	conserved Plasmodium protein, unknown function
PBANKA_1355900	85118.8	-0.360367	0.101616	-3.54637	0.000390581	0.00146267	phosphoenolpyruvate carboxykinase, putative
PBANKA_1327400	2082.87	-0.472301	0.133172	-3.54655	0.000390314	0.00146267	YL1 nuclear protein, putative
PBANKA_0822300	123.456	-1.09199	0.308202	-3.54309	0.000395471	0.00147978	NifU-like scaffold protein
PBANKA_1437800	1354.88	-0.600754	0.169712	-3.53984	0.000400366	0.00149686	conserved Plasmodium protein, unknown function
PBANKA_1029300	1273.55	-0.503069	0.14217	-3.53849	0.00040242	0.00150331	30S ribosomal protein S9, putative
PBANKA_0908600	714.75	0.581801	0.164449	3.53789	0.000403333	0.00150549	conserved Plasmodium protein, unknown function
PBANKA_1357000	262.77	-0.766193	0.217291	-3.52612	0.000421696	0.00157275	aminomethyltransferase, putative
PBANKA_1326900	855.636	0.577852	0.164079	3.52179	0.00042865	0.00159738	DNA polymerase alpha subunit B, putative
PBANKA_0214400	11729.1	0.357164	0.101514	3.51836	0.000434222	0.00161682	AP2 domain transcription factor AP2-L
PBANKA_0200600	16344.6	-0.382133	0.108624	-3.51795	0.000434898	0.00161802	fam-a protein
PBANKA_1025700	872.369	0.531115	0.151065	3.5158	0.000438424	0.00162766	inner membrane complex protein 1l, putative
PBANKA_1031600	2845.58	0.396446	0.112764	3.51572	0.000438559	0.00162766	ribosome maturation protein SBDS, putative
PBANKA_1454800	14318.6	-0.431925	0.122842	-3.51611	0.000437926	0.00162766	RNA-binding protein, putative
PBANKA_0517600	130838	-0.363431	0.103386	-3.51528	0.000439284	0.0016282	plasmepsin VII
PBANKA_1238700	1808.61	-0.444034	0.126318	-3.5152	0.000439418	0.0016282	conserved Plasmodium protein, unknown function
PBANKA_0412200	622.149	0.606115	0.172545	3.5128	0.000443415	0.00164168	conserved Plasmodium protein, unknown function
PBANKA_0600031	221.251	0.817346	0.232769	3.5114	0.000445749	0.00164898	PIR protein
PBANKA_1222400	6440.61	0.391308	0.111473	3.51034	0.000447527	0.00165422	ubiquitin regulatory protein, putative
PBANKA_0924800	4890.81	0.409904	0.116858	3.50772	0.000451963	0.00166926	conserved Plasmodium protein, unknown function
PBANKA_1303900	30280	-0.345415	0.0985733	-3.50415	0.000458076	0.00169047	conserved Plasmodium protein, unknown function
PBANKA_1406600	4355.18	0.385039	0.10993	3.5026	0.000460748	0.00169896	CCAAT-binding transcription factor, putative
PBANKA_0301600	117313	-0.366104	0.104538	-3.50209	0.000461616	0.00170079	conserved Plasmodium protein, unknown function
PBANKA_1214300	35667	0.397434	0.113499	3.50165	0.000462387	0.00170225	enolase, putative
PBANKA_0824300	2738.93	-0.595497	0.170269	-3.49738	0.000469852	0.00172834	conserved Plasmodium protein, unknown function
PBANKA_1346500	349.727	-0.706245	0.201982	-3.49657	0.000471273	0.00173218	protein tyrosine phosphatase-like protein
PBANKA_1245100	926.447	-0.519106	0.148518	-3.49525	0.000473618	0.00173939	conserved Plasmodium protein, unknown function
PBANKA_0806500	1980.88	-0.436307	0.124888	-3.49358	0.000476597	0.00174893	triosephosphate isomerase, putative
PBANKA_1320800	152481	-0.328927	0.0942016	-3.49174	0.000479889	0.00175959	conserved Plasmodium protein, unknown function
PBANKA_1242400	15742.2	-0.406842	0.116534	-3.49118	0.000480884	0.00176041	conserved Plasmodium protein, unknown function
PBANKA_0407000	2524.74	-0.491243	0.140703	-3.49133	0.000480617	0.00176041	conserved Plasmodium protein, unknown function
PBANKA_0927900	372.497	-0.678287	0.194432	-3.48856	0.000485625	0.00177634	CorA-like Mg2+ transporter protein, putative
PBANKA_0912900	106.674	-1.05765	0.303223	-3.48803	0.000486599	0.00177848	conserved Plasmodium protein, unknown function
PBANKA_1211700	341.814	-0.920825	0.264091	-3.48677	0.000488892	0.00178544	conserved Plasmodium protein, unknown function
PBANKA_0903600	4378.19	0.375541	0.107756	3.4851	0.000491945	0.00179515	dynamin-like protein, putative
PBANKA_1143600	2726.46	-0.411696	0.118199	-3.48306	0.000495712	0.00180745	alanine--tRNA ligase, putative
PBANKA_1243500	30504.9	-0.373649	0.107288	-3.48267	0.000496444	0.00180867	conserved Plasmodium protein, unknown function
PBANKA_0210400	8131.12	0.35075	0.100722	3.48236	0.000497023	0.00180934	DNA mismatch repair protein PMS1, putative
PBANKA_0804900	2077.05	0.455711	0.130872	3.48211	0.000497489	0.00180959	E3 ubiquitin-protein ligase, putative
PBANKA_0824900	2332.79	0.403032	0.115843	3.47913	0.000503047	0.00182835	patatin-like phospholipase, putative
PBANKA_1307800	4069.61	0.369532	0.10622	3.47892	0.000503448	0.00182835	heat shock protein 90, putative
PBANKA_1014900	3171.27	-0.381007	0.109591	-3.47664	0.000507742	0.00184102	coatomer subunit beta, putative
PBANKA_1357700	6491.23	-0.385034	0.110748	-3.47667	0.000507677	0.00184102	aspartate carbamoyltransferase, putative
PBANKA_0622921	5580.29	-0.385931	0.111014	-3.47642	0.000508163	0.00184108	18S ribosomal RNA
PBANKA_1207200	6235.63	-0.375896	0.108151	-3.47565	0.000509614	0.00184488	adenylate kinase, putative
PBANKA_0720500	223.828	-0.810312	0.233262	-3.47383	0.000513082	0.00185596	conserved Plasmodium protein, unknown function
PBANKA_MIT02700	751.52	-0.673327	0.194186	-3.46743	0.000525463	0.00189924	unspecified product
PBANKA_1027700	5146.51	0.366401	0.105731	3.4654	0.000529437	0.00191209	uracil-DNA glycosylase, putative
PBANKA_0816400	5053.8	-0.384854	0.111084	-3.46452	0.00053117	0.00191683	ATP-dependent 6-phosphofructokinase, putative
PBANKA_0516000	15193.2	-0.358785	0.103625	-3.46233	0.00053551	0.00193097	conserved Plasmodium protein, unknown function
PBANKA_0928000	254.655	-0.947311	0.274047	-3.45675	0.000546735	0.00196989	conserved Plasmodium protein, unknown function
PBANKA_1234600	2044.81	0.413749	0.119753	3.45503	0.000550233	0.00198093	EELM2 domain-containing protein, putative
PBANKA_1416100	1302.02	-0.491981	0.142523	-3.45193	0.000556586	0.00200222	conserved Plasmodium protein, unknown function
PBANKA_1339900	1611.56	0.447952	0.129826	3.45039	0.000559777	0.00201211	SNARE protein, putative
PBANKA_0915200	1826.69	-0.433498	0.125683	-3.44914	0.000562378	0.00201828	conserved Plasmodium protein, unknown function
PBANKA_1237200	4046.62	-0.434492	0.125968	-3.44921	0.000562226	0.00201828	50S ribosomal protein L17, apicoplast, putative
PBANKA_0106700	1189.88	-0.479549	0.139048	-3.4488	0.000563093	0.00201926	conserved Plasmodium protein, unknown function
PBANKA_1449200	838.636	0.556369	0.161419	3.44674	0.000567391	0.00203308	protein TOC75, putative
PBANKA_1338100	94607.1	-0.403964	0.117265	-3.44487	0.00057133	0.00204559	conserved Plasmodium protein, unknown function
PBANKA_0508600	5102.32	0.368935	0.107142	3.44342	0.000574396	0.00205398	conserved Plasmodium protein, unknown function
PBANKA_MIT03500	6874.68	-0.435975	0.126614	-3.44334	0.000574575	0.00205398	unspecified product
PBANKA_1020500	826.11	0.544995	0.158461	3.43931	0.000583204	0.0020832	14-3-3 protein, putative
PBANKA_0200500	96.9721	1.03995	0.302471	3.43819	0.00058562	0.00208856	PIR protein, pseudogene
PBANKA_1448700	2517.07	-0.4446	0.129307	-3.43834	0.000585288	0.00208856	bromodomain protein, putative
PBANKA_1015900	1248.05	0.497616	0.144986	3.43217	0.000598781	0.00213383	transcription initiation TFIID-like, putative
PBANKA_0505200	2073.14	-0.451693	0.131684	-3.43013	0.000603301	0.00214826	conserved Plasmodium protein, unknown function
PBANKA_1210200	171187	-0.329361	0.0961029	-3.42718	0.000609894	0.00217005	PRE-binding protein, putative
PBANKA_1213700	2515.1	-0.412084	0.120258	-3.42666	0.000611063	0.00217251	methionine aminopeptidase 1b, putative
PBANKA_1436400	4031.61	-0.400305	0.116833	-3.42631	0.000611839	0.00217358	conserved Plasmodium protein, unknown function
PBANKA_1205100	25531.6	-0.325934	0.0951596	-3.42513	0.000614516	0.00218139	PPPDE peptidase, putative
PBANKA_0100800	25978.7	0.346692	0.101229	3.42482	0.000615214	0.00218217	zinc finger protein, putative
PBANKA_1107800	2118.94	-0.459236	0.134185	-3.4224	0.000620713	0.00219996	longevity-assurance (LAG1) protein, putative
PBANKA_0713900	1393.28	0.440302	0.128726	3.42046	0.00062516	0.00221058	adenylate kinase 2, putative
PBANKA_1209800	5659.4	-0.350445	0.102451	-3.42062	0.000624785	0.00221058	proteasome subunit beta type-5, putative
PBANKA_0410000	2191.97	-0.429092	0.125434	-3.42085	0.000624259	0.00221058	conserved Plasmodium protein, unknown function
PBANKA_0404400	5105.98	0.367357	0.107428	3.41956	0.000627224	0.00221616	conserved Plasmodium protein, unknown function
PBANKA_1432800	1837.76	0.41614	0.121764	3.4176	0.000631756	0.00223045	multiple RNA-binding domain-containing protein 1, putative
PBANKA_1420500	4016.43	0.379176	0.11107	3.41384	0.000640533	0.00225969	conserved Plasmodium protein, unknown function
PBANKA_1203450	276.814	-0.768247	0.225136	-3.41237	0.000644008	0.00227019	conserved Plasmodium protein, unknown function
PBANKA_1143800	10090.4	-0.339549	0.0995462	-3.41096	0.000647335	0.00228016	conserved Plasmodium protein, unknown function
PBANKA_0410800	190.959	-0.825776	0.242206	-3.40939	0.000651087	0.00229161	ubiquitin-protein ligase, putative
PBANKA_1110700	2791.76	0.470499	0.138247	3.40332	0.000665727	0.00234133	stearoyl-CoA desaturase, putative
PBANKA_1364400	16552.9	-0.326629	0.0961678	-3.39644	0.000682677	0.00239909	inner membrane complex protein 1f, putative
PBANKA_1129400	1641.89	0.437481	0.128835	3.39566	0.000684636	0.00240413	conserved protein, unknown function
PBANKA_1421700	14414.5	-0.337073	0.0993584	-3.39249	0.000692593	0.0024302	secreted ookinete protein, putative
PBANKA_0939800	1505.38	0.451342	0.133127	3.39032	0.000698123	0.00244772	nucleic acid binding protein, putative
PBANKA_1133000	424.546	-0.659286	0.194536	-3.38902	0.000701425	0.00245741	DnaJ protein, putative
PBANKA_0414500	3267.45	0.37011	0.10924	3.38803	0.000703961	0.0024644	protein YOP1, putative
PBANKA_0805700	119906	-0.367124	0.108445	-3.38533	0.000710921	0.00248607	heat shock protein 90, putative
PBANKA_0722900	104.369	-1.00011	0.295434	-3.38521	0.000711239	0.00248607	PIR protein, pseudogene
PBANKA_1004000	1802.16	-0.452478	0.1338	-3.38176	0.000720241	0.00251561	cytosolic glyoxalase II, putative
PBANKA_1031400	93.9896	-1.07842	0.319065	-3.37995	0.000724979	0.00253022	conserved Plasmodium protein, unknown function
PBANKA_1137800	3799.26	-0.388123	0.114898	-3.37798	0.000730209	0.00254653	glideosome-associated connector
PBANKA_1107400	4863.92	0.381875	0.113112	3.37608	0.000735262	0.00256219	conserved Plasmodium protein, unknown function
PBANKA_0707100	292571	-0.372478	0.110405	-3.37375	0.000741521	0.00258203	inner membrane complex protein 1i
PBANKA_0311900	4469.85	0.378307	0.112224	3.37099	0.000748983	0.00260603	RING zinc finger protein, putative
PBANKA_1307200	601.918	-0.561468	0.16661	-3.36994	0.00075184	0.00261199	U6 snRNA-associated Sm-like protein LSm5, putative
PBANKA_0507500	118.157	-1.01874	0.302288	-3.3701	0.000751396	0.00261199	conserved Plasmodium protein, unknown function
PBANKA_1232600	11041.1	-0.380025	0.112799	-3.36904	0.000754308	0.00261713	apicortin, putative
PBANKA_1003500	1233.52	-0.57772	0.171482	-3.36898	0.000754467	0.00261713	conserved Plasmodium protein, unknown function
PBANKA_0305200	2174.71	0.409713	0.121665	3.36756	0.000758368	0.00262866	conserved Plasmodium protein, unknown function
PBANKA_0101000	485.94	-0.634785	0.188534	-3.36695	0.000760036	0.00263245	MYND-type zinc finger protein, putative
PBANKA_1117200	649.882	0.58062	0.172518	3.36556	0.000763876	0.00264374	conserved Plasmodium protein, unknown function
PBANKA_1138600	58420.9	-0.335433	0.0998211	-3.36035	0.000778451	0.00269214	conserved Plasmodium protein, unknown function
PBANKA_1225300	16507.8	-0.350064	0.104203	-3.35943	0.000781048	0.00269908	conserved Plasmodium protein, unknown function
PBANKA_0813600	748.593	0.531317	0.158174	3.35906	0.000782075	0.00270058	conserved Plasmodium protein, unknown function
PBANKA_1116000	253.762	0.793918	0.236399	3.35837	0.000784022	0.0027016	TRAP-like protein
PBANKA_1410200	892.471	0.5792	0.172488	3.35791	0.000785328	0.0027016	cytochrome c, putative
PBANKA_1325100	6345.52	0.353557	0.105276	3.35838	0.000783997	0.0027016	conserved Plasmodium protein, unknown function
PBANKA_0520000	1077.65	-0.482131	0.143572	-3.35812	0.000784744	0.0027016	pyruvate kinase 2, putative
PBANKA_0830700	175.376	-0.834226	0.248431	-3.35798	0.000785149	0.0027016	procollagen lysine 5-dioxygenase, putative
PBANKA_0901900	52378.2	-0.399983	0.119175	-3.35627	0.000790018	0.00271569	tubulin--tyrosine ligase, putative
PBANKA_0933400	1778.45	-0.422087	0.125776	-3.35585	0.000791206	0.00271773	GTPase-activating protein, putative
PBANKA_1014000	2528.18	0.389309	0.116042	3.35489	0.000793967	0.00272516	NADP-specific glutamate dehydrogenase, putative
PBANKA_1119300	3550.29	0.378555	0.112861	3.35417	0.000796034	0.0027302	conserved Plasmodium protein, unknown function
PBANKA_1003800	13089.4	0.324405	0.0967692	3.35236	0.000801269	0.00274609	V-type proton ATPase subunit B, putative
PBANKA_1452400	743.543	0.529484	0.157971	3.35179	0.000802912	0.00274857	ubiquitin-like modifier HUB1, putative
PBANKA_0317181	2233.67	-0.397962	0.118735	-3.35169	0.000803196	0.00274857	PIR protein
PBANKA_0700721	29901.7	-0.316135	0.0943849	-3.34942	0.0008098	0.00276909	18S ribosomal RNA
PBANKA_1125700	732.034	-0.53303	0.15928	-3.34649	0.000818423	0.00279648	mitochondrial ribosomal protein L46 precursor, putative
PBANKA_0921500	2101.88	-0.440301	0.131606	-3.34559	0.000821089	0.00280349	small nuclear ribonucleoprotein F, putative
PBANKA_0213700	4230.27	-0.392585	0.117431	-3.3431	0.000828488	0.00282664	conserved Plasmodium protein, unknown function
PBANKA_0622700	1803.03	-0.491531	0.147151	-3.34031	0.000836837	0.00285169	mago nashi protein homologue, putative
PBANKA_1321800	83.2533	-1.11318	0.333263	-3.34023	0.000837077	0.00285169	protein PET117, putative
PBANKA_0904400	162.542	-0.937568	0.280715	-3.33993	0.000838002	0.00285271	transcription initiation factor IIF subunit beta, putative
PBANKA_0508800	69.5109	-1.12899	0.338163	-3.3386	0.000842007	0.00286421	RAP protein, putative
PBANKA_1039600	962.61	-0.503838	0.150929	-3.33825	0.000843073	0.0028657	26S proteasome regulatory subunit RPN6, putative
PBANKA_1354900	240501	-0.366338	0.109794	-3.33661	0.000848075	0.00288055	inner membrane complex protein 1k, putative
PBANKA_0929900	1483.33	-0.430663	0.129098	-3.33593	0.000850157	0.00288333	heat shock protein 90, putative
PBANKA_1447500	97.608	-1.01019	0.302814	-3.336	0.000849944	0.00288333	conserved Plasmodium protein, unknown function
PBANKA_0413000	2651.51	0.393884	0.118119	3.33463	0.000854116	0.00289246	conserved Plasmodium protein, unknown function
PBANKA_1428000	2822.95	0.38579	0.115691	3.33465	0.000854071	0.00289246	conserved Plasmodium protein, unknown function
PBANKA_1334500	165.074	-0.886437	0.265966	-3.33289	0.000859491	0.00290851	conserved Plasmodium protein, unknown function
PBANKA_1105900	528.896	0.587684	0.176364	3.33222	0.000861566	0.00291337	conserved Plasmodium protein, unknown function
PBANKA_1230300	1784.98	0.427384	0.128378	3.3291	0.000871273	0.00294184	zinc finger protein, putative
PBANKA_0610900	11503.9	0.324795	0.0975611	3.32914	0.00087114	0.00294184	HSP40, subfamily A, putative
PBANKA_1225600	3376.4	-0.429911	0.129147	-3.32885	0.000872066	0.00294234	alpha/beta hydrolase, putative
PBANKA_0301100	3900.96	-0.364376	0.10948	-3.32826	0.000873909	0.00294638	conserved Plasmodium protein, unknown function
PBANKA_1405100	4626	0.366903	0.110311	3.32608	0.000880751	0.00296725	V-type proton ATPase subunit H, putative
PBANKA_0416000	16521.3	-0.383597	0.115366	-3.32505	0.000884024	0.00297608	high molecular weight rhoptry protein 3, putative
PBANKA_1245200	98649.2	-0.383185	0.115301	-3.32334	0.000889452	0.00299215	CPW-WPC family protein
PBANKA_1314700	998.518	-0.530199	0.159813	-3.31763	0.000907845	0.00305178	conserved Plasmodium protein, unknown function
PBANKA_0105600	6694.56	-0.352592	0.106438	-3.31265	0.000924181	0.0031044	translation initiation factor IF-2, putative
PBANKA_1405200	13028	0.3342	0.100921	3.31151	0.00092795	0.00311477	conserved Plasmodium protein, unknown function
PBANKA_1206100	1939.88	0.418805	0.12662	3.30756	0.000941118	0.00315665	eukaryotic translation initiation factor 3 subunit D, putative
PBANKA_0200700	193.563	-0.832431	0.251766	-3.30637	0.000945134	0.00316779	fam-b protein
PBANKA_1224400	3584.16	0.358853	0.108557	3.30566	0.000947538	0.00316957	ferlin, putative
PBANKA_0906200	2304.88	-0.482037	0.145825	-3.3056	0.000947748	0.00316957	conserved Plasmodium protein, unknown function
PBANKA_0919200	157.455	-0.917279	0.277469	-3.30588	0.0009468	0.00316957	fam-d protein
PBANKA_1001700	557.347	0.564348	0.170783	3.30447	0.000951575	0.00318004	conserved Plasmodium protein, unknown function
PBANKA_0903400	276.45	-0.762207	0.230693	-3.30399	0.000953179	0.00318307	conserved protein, unknown function
PBANKA_0925200	7485.99	-0.347167	0.105105	-3.30304	0.000956429	0.00319159	calcium-dependent protein kinase 7
PBANKA_0934200	14659.7	0.327477	0.0991821	3.30177	0.000960753	0.00319782	ubiquitin domain-containing protein DSK2, putative
PBANKA_0518500	21829	-0.323746	0.0980405	-3.30216	0.000959432	0.00319782	ADP-ribosylation factor, putative
PBANKA_0714000	262325	-0.371529	0.112535	-3.30147	0.000961797	0.00319782	meiotic recombination protein DMC1
PBANKA_1300900	2160.76	-0.389329	0.117907	-3.302	0.000959967	0.00319782	cytochrome c oxidase assembly protein COX11, putative
PBANKA_0827200	78.5323	-1.04748	0.317266	-3.30158	0.000961435	0.00319782	monocarboxylate transporter, putative
PBANKA_1319500	184456	-0.306121	0.0927837	-3.2993	0.000969266	0.00321826	LCCL domain-containing protein
PBANKA_0942200	690.051	-0.553352	0.167719	-3.29927	0.000969357	0.00321826	DNA-directed RNA polymerase III subunit RPC8, putative
PBANKA_1429700	8579.96	0.361652	0.109622	3.29907	0.000970062	0.00321827	conserved Plasmodium protein, unknown function
PBANKA_0511900	13424.1	-0.330074	0.100112	-3.29705	0.000977055	0.00323911	60S ribosomal protein L3, putative
PBANKA_1427300	1871.13	-0.402728	0.122203	-3.29557	0.000982234	0.00325392	ABC1 family, putative
PBANKA_1317400	30032.1	-0.391797	0.118987	-3.29277	0.000992044	0.00328403	HSP90 co-chaperone p23, putative
PBANKA_0521400	144.253	-0.924037	0.280728	-3.29157	0.000996288	0.00329569	serine/threonine protein kinase RIO2, putative
PBANKA_1040621	520.161	-0.598484	0.181842	-3.29122	0.000997521	0.00329738	fam-b protein
PBANKA_1015100	147.521	-0.934027	0.283841	-3.29067	0.000999493	0.00330151	conserved Plasmodium protein, unknown function
PBANKA_1418900	34279.5	-0.344549	0.10476	-3.28893	0.00100568	0.00331954	ras-related protein Rab-11A
PBANKA_1351900	1696.29	-0.403817	0.122792	-3.28861	0.00100683	0.00332093	60S ribosomal protein L6-2, putative
PBANKA_1357100	880.506	0.540642	0.164426	3.28806	0.00100882	0.0033251	TLD domain-containing protein, putative, pseudogene
PBANKA_0800700	590.335	0.600831	0.18284	3.2861	0.00101584	0.00334583	conserved Plasmodium protein, unknown function
PBANKA_1443500	6439.48	-0.428806	0.130539	-3.28487	0.00102029	0.00335805	WD repeat-containing protein, putative
PBANKA_0719800	614.351	-0.555203	0.169064	-3.28399	0.00102348	0.00336614	conserved Plasmodium protein, unknown function
PBANKA_1238900	821.284	0.529017	0.161133	3.2831	0.00102672	0.0033727	conserved Plasmodium protein, unknown function
PBANKA_1139700	550.769	-0.565584	0.172275	-3.28304	0.00102695	0.0033727	conserved Plasmodium protein, unknown function
PBANKA_1415800	548.268	-0.567715	0.173047	-3.28069	0.00103553	0.0033984	conserved Plasmodium protein, unknown function
PBANKA_1454100	3675.28	0.3578	0.109179	3.27719	0.00104845	0.00343834	ATP-dependent zinc metalloprotease FTSH 1, putative
PBANKA_1220500	3713.21	0.350716	0.107031	3.27677	0.00105003	0.00344106	conserved protein, unknown function
PBANKA_0107400	6064.99	0.334305	0.102053	3.27579	0.00105367	0.0034505	ornithine aminotransferase, putative
PBANKA_0502650	7359.84	-1.16289	0.355179	-3.27408	0.00106005	0.00346891	conserved Plasmodium protein, unknown function
PBANKA_0800200	522.614	0.575319	0.175743	3.27364	0.0010617	0.00346957	fam-a protein, pseudogene
PBANKA_0936600	784.299	0.501474	0.153186	3.27363	0.00106177	0.00346957	conserved Plasmodium protein, unknown function
PBANKA_1439300	458.428	-0.58484	0.178819	-3.27057	0.00107332	0.00350479	conserved Plasmodium protein, unknown function
PBANKA_0815400	101239	-0.349707	0.107036	-3.2672	0.00108618	0.00354426	conserved Plasmodium protein, unknown function
PBANKA_1240400	268.648	-0.722162	0.221289	-3.26344	0.0011007	0.00358908	RNA methyltransferase, putative
PBANKA_1200091	196.172	-0.783278	0.240113	-3.26213	0.00110579	0.00360309	fam-a protein
PBANKA_1204300	4661.85	-0.366758	0.112458	-3.26127	0.00110913	0.00361139	CCR4-NOT transcription complex subunit 5, putative
PBANKA_1429200	31000.5	-0.325223	0.0997317	-3.26098	0.00111027	0.00361254	conserved Plasmodium protein, unknown function
PBANKA_0907700	1041.79	-0.463245	0.142077	-3.26052	0.00111208	0.00361585	conserved Plasmodium protein, unknown function
PBANKA_1452000	715.255	0.538792	0.165263	3.26022	0.00111326	0.00361712	conserved Plasmodium protein, unknown function
PBANKA_0917400	1426.77	0.4925	0.151092	3.25959	0.00111572	0.00362251	armadillo repeat protein PF16
PBANKA_1311000	1865.03	-0.407103	0.124958	-3.25793	0.00112228	0.00364122	conserved Plasmodium protein, unknown function
PBANKA_1360500	2393.75	0.387766	0.119158	3.2542	0.0011371	0.00368408	ethanolamine-phosphate cytidylyltransferase
PBANKA_0213000	10363.2	-0.3982	0.12236	-3.25434	0.00113657	0.00368408	RNA-binding protein, putative
PBANKA_1410100	15314.4	-0.347011	0.106646	-3.25386	0.00113848	0.00368593	conserved Plasmodium protein, unknown function
PBANKA_1429100	14282.4	0.473904	0.145682	3.25299	0.00114196	0.00369457	conserved Plasmodium protein, unknown function
PBANKA_0108300	9534.16	-0.368136	0.113211	-3.25178	0.00114686	0.0037078	palmitoyltransferase DHHC2
PBANKA_0109700	1992.01	-0.386461	0.119008	-3.24735	0.00116484	0.00376326	SWIB/MDM2 domain-containing protein, putative
PBANKA_0609800	903.723	-0.546348	0.168256	-3.24712	0.00116579	0.00376368	DNA helicase MCM8, putative
PBANKA_0314500	10857.7	-0.366218	0.112912	-3.24341	0.0011811	0.00381039	40S ribosomal protein S26, putative
PBANKA_1039900	180.151	-0.826736	0.255032	-3.24169	0.00118822	0.00383068	conserved Plasmodium protein, unknown function
PBANKA_1115300	267401	-0.325176	0.100325	-3.24123	0.00119016	0.00383152	glideosome-associated protein 40, putative
PBANKA_0101800	8467.69	-0.411635	0.126997	-3.2413	0.00118987	0.00383152	conserved Plasmodium protein, unknown function
PBANKA_0706000	2929.34	0.382687	0.118156	3.23882	0.00120026	0.00386131	Fe-S cluster assembly protein DRE2, putative
PBANKA_1106000	32588.7	-0.399558	0.123481	-3.23577	0.00121314	0.0039	conserved Plasmodium protein, unknown function
PBANKA_1019100	906.751	0.536544	0.165848	3.23516	0.00121576	0.00390566	DEAD/DEAH box helicase, putative
PBANKA_0111200	4315.13	0.342964	0.106035	3.23445	0.00121877	0.00391256	nucleolar GTP-binding protein 1, putative
PBANKA_1334300	2749.73	0.398874	0.123518	3.22927	0.00124106	0.00398133	exported protein 2
PBANKA_1464800	106.353	-0.991366	0.307066	-3.22851	0.00124436	0.00398912	conserved Plasmodium protein, unknown function
PBANKA_0920300	656.559	-0.519121	0.160888	-3.2266	0.00125269	0.004013	conserved Plasmodium protein, unknown function
PBANKA_0810600	5804.94	0.342448	0.106287	3.22192	0.00127334	0.0040763	exoribonuclease, putative
PBANKA_1138800	2105.95	0.424741	0.13184	3.22164	0.0012746	0.00407745	conserved Plasmodium protein, unknown function
PBANKA_1013400	695.362	0.527782	0.163888	3.22039	0.00128017	0.00409242	conserved Plasmodium protein, unknown function
PBANKA_1237800	30559.2	-0.30722	0.0954088	-3.22004	0.00128173	0.00409454	multidrug resistance protein 1, putative
PBANKA_1117100	17437.1	0.378527	0.117601	3.21874	0.00128754	0.00411022	histone H3 variant, putative
PBANKA_1345600	3860.85	-0.343059	0.106598	-3.21825	0.00128977	0.00411446	elongation factor Tu, putative
PBANKA_1012200	5179.46	0.336542	0.104654	3.21577	0.00130096	0.00414727	protein-L-isoaspartate(D-aspartate) O-methyltransferase, putative
PBANKA_1444200	3504.79	-0.362139	0.112643	-3.21493	0.00130476	0.00415648	conserved Plasmodium protein, unknown function
PBANKA_0821300	276.734	0.789584	0.245711	3.21346	0.00131144	0.00417363	conserved Plasmodium protein, unknown function
PBANKA_1324700	86.7891	-1.10776	0.344736	-3.21335	0.00131197	0.00417363	conserved Plasmodium protein, unknown function
PBANKA_0708200	816.573	-0.555272	0.17283	-3.21282	0.00131439	0.0041784	conserved Plasmodium protein, unknown function
PBANKA_1130900	27854.2	-0.342819	0.106742	-3.21166	0.0013197	0.00419237	large subunit rRNA methyltransferase, putative
PBANKA_0112621	546.465	0.585161	0.182347	3.20905	0.00133175	0.00422771	PIR protein, pseudogene
PBANKA_0615100	391.77	0.607427	0.18934	3.20813	0.00133602	0.00423831	queuine tRNA-ribosyltransferase, putative
PBANKA_1145600	563.965	-0.547682	0.170865	-3.20535	0.00134896	0.0042764	conserved Plasmodium protein, unknown function
PBANKA_1023000	694.161	-0.54819	0.171394	-3.19841	0.00138187	0.00437767	myosin-specific chaperone UNC, putative
PBANKA_1035600	580.822	0.544735	0.170356	3.19764	0.00138559	0.00438643	ATP-dependent Clp protease regulatory subunit ClpC, putative
PBANKA_0827700	787.283	-0.503316	0.157419	-3.19731	0.00138715	0.00438833	replication termination factor, putative
PBANKA_1227600	268.809	0.703423	0.220064	3.19645	0.00139132	0.00439844	adenylyl cyclase beta, putative
PBANKA_1400091	305.924	0.671118	0.210044	3.19513	0.00139766	0.00441544	reticulocyte binding protein, putative
PBANKA_0807400	124.582	-0.885439	0.277652	-3.18902	0.00142754	0.00450673	26S proteasome non-ATPase regulatory subunit 9, putative
PBANKA_0828300	3118.74	0.404133	0.12678	3.18768	0.00143418	0.00452455	dynein light chain, putative
PBANKA_0602300	695.892	-0.59983	0.188282	-3.18581	0.00144348	0.00455074	conserved Plasmodium protein, unknown function
PBANKA_0826600	386.963	0.609774	0.191456	3.18493	0.00144791	0.00456156	armadillo repeat protein, putative
PBANKA_1228900	31735.4	-0.371165	0.116585	-3.18365	0.00145432	0.0045786	von Willebrand factor A domain-related protein
PBANKA_1209700	106.362	-1.03417	0.325382	-3.17831	0.00148136	0.0046605	protein ARV1, putative
PBANKA_0618900	1398.26	-0.409121	0.128734	-3.17804	0.00148277	0.00466173	conserved Plasmodium protein, unknown function
PBANKA_0510400	910.691	-0.491124	0.154577	-3.17721	0.00148697	0.00467172	conserved Plasmodium protein, unknown function
PBANKA_0809200	180.803	-0.876463	0.275924	-3.17647	0.0014908	0.00468054	ribosomal protein L35, apicoplast, putative
PBANKA_1418600	183.759	0.779708	0.245719	3.17317	0.00150785	0.00473082	conserved Plasmodium protein, unknown function
PBANKA_0418300	6416.78	0.322238	0.101572	3.17249	0.00151136	0.00473237	protein RER1, putative
PBANKA_1315300	73467	-0.327381	0.103191	-3.17258	0.0015109	0.00473237	LCCL domain-containing protein
PBANKA_1214800	7706.7	-0.328527	0.103555	-3.17248	0.00151145	0.00473237	U4/U6.U5 tri-snRNP-associated protein 1, putative
PBANKA_1313700	2382.66	0.430519	0.135772	3.1709	0.00151968	0.00475485	serine/threonine protein kinase, putative
PBANKA_1211100	1341.17	0.413834	0.13053	3.17043	0.00152214	0.00475931	NLI interacting factor-like phosphatase
PBANKA_1228600	746.131	-0.547295	0.17273	-3.16849	0.0015323	0.00478779	conserved Plasmodium protein, unknown function
PBANKA_1305900	650.239	-0.661374	0.208828	-3.16708	0.00153979	0.0048079	ADP-ribosylation factor, putative
PBANKA_0305700	707.297	-0.530909	0.167668	-3.16643	0.0015432	0.00481526	ribosome-recycling factor, putative
PBANKA_1121900	1703.69	-0.392842	0.124117	-3.1651	0.00155028	0.00483404	chorismate synthase
PBANKA_1400051	319.508	0.655794	0.207221	3.1647	0.00155242	0.00483741	PIR protein
PBANKA_0930900	1710.84	0.405158	0.128035	3.16443	0.00155388	0.00483864	deubiquinating/deneddylating enzyme, putative
PBANKA_0605700	4940.52	0.369071	0.11678	3.1604	0.00157551	0.00490265	small subunit rRNA processing factor, putative
PBANKA_0826400	9188.55	0.323236	0.102316	3.1592	0.00158204	0.00491631	zinc binding protein (Yippee), putative
PBANKA_1017100	603.687	-0.537234	0.170054	-3.1592	0.00158205	0.00491631	DNA mismatch repair protein MSH2, putative
PBANKA_0605800	39415	-0.387912	0.122857	-3.15743	0.00159166	0.00494281	LIMP protein
PBANKA_0522300	227.057	-0.913487	0.289479	-3.15563	0.00160154	0.00497012	conserved Plasmodium protein, unknown function
PBANKA_1442400	310.048	0.645382	0.204828	3.15084	0.001628	0.00504878	conserved Plasmodium protein, unknown function
PBANKA_1359800	102.282	-1.07275	0.340611	-3.1495	0.00163549	0.00506857	conserved Plasmodium protein, unknown function
PBANKA_0933100	513.408	0.610589	0.193985	3.14761	0.00164612	0.00509807	conserved Plasmodium protein, unknown function
PBANKA_0216701	269.099	0.676797	0.215034	3.14739	0.00164736	0.00509843	fam-a protein
PBANKA_0601800	102.315	-0.963543	0.306183	-3.14695	0.00164981	0.00510257	conserved Plasmodium protein, unknown function
PBANKA_1104600	435.093	0.60742	0.193151	3.1448	0.00166203	0.00513687	conserved Plasmodium protein, unknown function
PBANKA_0416200	1545.26	0.413911	0.131626	3.14459	0.0016632	0.00513703	mitochondrial carrier protein, putative
PBANKA_0601000	3044.76	0.346771	0.110305	3.14375	0.00166796	0.00514823	ATP dependent RNA helicase, putative
PBANKA_0917000	665.868	-0.514157	0.163586	-3.14303	0.00167208	0.00515745	conserved Plasmodium protein, unknown function
PBANKA_0214700	14870.1	0.325495	0.103705	3.13866	0.00169724	0.00523153	Plasmodium exported protein, unknown function
PBANKA_1457000	1737.27	0.383766	0.122294	3.13805	0.00170076	0.00523883	ubiquitin-conjugating enzyme E2, putative
PBANKA_1204500	15245.1	-0.380122	0.121207	-3.13615	0.00171184	0.00526941	conserved Plasmodium protein, unknown function
PBANKA_1412300	273.124	-0.712621	0.227302	-3.13513	0.00171778	0.00528415	ankyrin-repeat protein, putative
PBANKA_0929100	195.177	-0.750413	0.239418	-3.13432	0.00172254	0.00529522	acyl-CoA-binding protein, putative
PBANKA_1355300	145.643	0.830203	0.265126	3.13135	0.00174005	0.00534546	conserved Plasmodium protein, unknown function
PBANKA_0111600	407.275	0.579628	0.185675	3.12174	0.00179785	0.00551928	rhoptry protein ROP14, putative
PBANKA_1010400	878.745	0.490606	0.157345	3.11802	0.00182068	0.00558563	conserved Plasmodium protein, unknown function
PBANKA_0209600	238.894	0.711202	0.228124	3.11762	0.00182321	0.00558962	conserved Plasmodium protein, unknown function
PBANKA_1119800	493.016	0.560929	0.180032	3.11571	0.00183501	0.00562202	conserved Plasmodium protein, unknown function
PBANKA_1039200	790.876	0.472123	0.151558	3.11513	0.00183861	0.005627	conserved Plasmodium protein, unknown function
PBANKA_0706100	229.741	-0.708927	0.227581	-3.11506	0.0018391	0.005627	conserved Plasmodium protein, unknown function
PBANKA_1242300	26989.3	-0.318791	0.102348	-3.11479	0.00184078	0.00562839	Hsc70-interacting protein
PBANKA_0303100	584.703	0.524699	0.168528	3.11343	0.00184924	0.00565046	PCI domain-containing protein, putative
PBANKA_1406100	8371.38	0.33565	0.107864	3.11178	0.00185963	0.00567842	DNA-directed RNA polymerase subunit alpha, putative
PBANKA_0829300	725.087	0.488238	0.156931	3.11117	0.00186346	0.00568585	conserved Plasmodium protein, unknown function
PBANKA_0520500	2193.09	-0.370646	0.11914	-3.111	0.00186456	0.00568585	TFIIH basal transcription factor complex helicase XPB subunit, putative
PBANKA_0214800	23066.3	-0.314393	0.101104	-3.10961	0.00187334	0.00570881	heat shock protein, putative
PBANKA_0713500	1370.97	-0.407678	0.131112	-3.10937	0.00187485	0.0057096	conserved Plasmodium protein, unknown function
PBANKA_1408100	340.578	-0.620161	0.199471	-3.10903	0.00187702	0.00571239	ribosomal RNA methyltransferase, putative
PBANKA_0908000	3941.52	-0.354006	0.113916	-3.1076	0.00188614	0.00573632	conserved Plasmodium protein, unknown function
PBANKA_1133900	357.415	-0.613043	0.197299	-3.10718	0.00188882	0.00574065	conserved Plasmodium protein, unknown function
PBANKA_1426700	975.765	-0.438526	0.141325	-3.10297	0.0019159	0.00581909	hydroxymethyldihydropterin pyrophosphokinase-dihydropteroate synthase, putative
PBANKA_0209400	110.528	-0.893718	0.288118	-3.10191	0.00192275	0.005836	L-seryl-tRNA(Sec) kinase, putative
PBANKA_0201900	6770.13	-0.38297	0.12365	-3.09721	0.0019535	0.00592539	conserved protein, unknown function
PBANKA_0407800	517.454	-0.558761	0.180518	-3.09533	0.00196597	0.00595926	SECIS-binding protein 2, putative
PBANKA_1140400	251.892	-0.697217	0.225283	-3.09485	0.00196911	0.00596483	exosome complex component RRP45, putative
PBANKA_0909300	232.293	-0.706698	0.228527	-3.0924	0.00198543	0.00601028	adrenodoxin reductase, putative
PBANKA_0622500	501.328	-0.611148	0.197657	-3.09197	0.00198833	0.00601507	exonuclease I, putative
PBANKA_1321600	1472.14	0.452271	0.146344	3.09045	0.00199851	0.00604185	conserved Plasmodium protein, unknown function
PBANKA_1434100	4641.99	0.323641	0.104818	3.08766	0.0020174	0.00609494	dynamin-like protein, putative
PBANKA_1330000	867.334	0.522885	0.16948	3.08523	0.00203392	0.00614078	enkurin domain-containing protein, putative
PBANKA_1364700	15614.5	-0.306047	0.0992038	-3.08504	0.00203528	0.0061408	conserved Plasmodium protein, unknown function
PBANKA_1246161	11028.4	-0.310818	0.100867	-3.08145	0.00205993	0.00621109	fam-a protein
PBANKA_0613800	5894.32	0.356547	0.115731	3.08082	0.00206434	0.00622027	protein SDA1, putative
PBANKA_0100900	4496.24	0.326312	0.105936	3.08028	0.00206809	0.00622745	ATP-dependent RNA helicase, putative
PBANKA_1441600	2454.89	0.366767	0.119097	3.07957	0.00207301	0.00623816	ataxin-3, putative
PBANKA_0802000	3714.05	0.340913	0.110757	3.07801	0.00208387	0.00626671	conserved Plasmodium protein, unknown function
PBANKA_1238300	3247.43	0.35501	0.115382	3.07681	0.00209226	0.00628485	dynein light chain Tctex-type, putative
PBANKA_0417300	4801.24	-0.328124	0.106646	-3.07676	0.00209265	0.00628485	AP-4 complex subunit epsilon, putative
PBANKA_0932800	774.156	0.538009	0.175164	3.07146	0.00213017	0.0063933	conserved Plasmodium protein, unknown function
PBANKA_MIT01600	426.75	-0.608515	0.198197	-3.07025	0.00213881	0.00641501	unspecified product
PBANKA_1113400	14652.1	-0.307769	0.100332	-3.0675	0.00215859	0.00647009	secreted ookinete protein
PBANKA_1316100	4276.4	-0.421683	0.137505	-3.06668	0.00216448	0.00647804	conserved Plasmodium protein, unknown function
PBANKA_1425300	215.189	-0.757973	0.247175	-3.06654	0.0021655	0.00647804	trypsin-like serine protease, putative
PBANKA_0304600	133.374	-0.834845	0.272221	-3.06679	0.00216367	0.00647804	iron-sulfur assembly protein, putative
PBANKA_1455800	5422.64	0.349643	0.114227	3.06095	0.00220636	0.00659597	GAS8-like protein, putative
PBANKA_0504500	1062.46	-0.430242	0.140634	-3.0593	0.00221853	0.006628	cytoplasmic dynein intermediate chain, putative
PBANKA_1038100	140.617	-0.83161	0.271891	-3.05862	0.0022236	0.0066388	DNA-directed RNA polymerase II subunit RPB4, putative
PBANKA_0922700	370.761	-0.600558	0.196455	-3.05698	0.00223578	0.0066708	conserved Plasmodium protein, unknown function
PBANKA_0722600	3415.73	-0.351889	0.115139	-3.0562	0.00224163	0.00668388	fam-b protein
PBANKA_0823100	61661	-0.303318	0.0993161	-3.05407	0.00225762	0.00672341	S-adenosylmethionine synthetase, putative
PBANKA_1144900	108.011	-0.913745	0.299192	-3.05404	0.00225783	0.00672341	glycosylphosphatidylinositol anchor attachment 1 protein, putative
PBANKA_0824800	6463.6	0.352931	0.11558	3.05357	0.00226136	0.00672952	polyadenylate-binding protein 2, putative
PBANKA_0105500	298.274	-0.640342	0.209845	-3.0515	0.00227699	0.00677163	glutaredoxin-like protein
PBANKA_1002700	322.016	0.63487	0.208137	3.05025	0.0022865	0.0067955	ATP-dependent RNA helicase DDX51, putative
PBANKA_1435500	1232.2	0.424174	0.139072	3.05002	0.00228827	0.00679632	conserved Plasmodium protein, unknown function
PBANKA_0826000	404.452	-0.682905	0.22394	-3.0495	0.00229222	0.00680364	ribosomal RNA-processing protein 8, putative
PBANKA_1410700	217.084	-0.712837	0.233909	-3.0475	0.00230755	0.00684469	conserved Plasmodium protein, unknown function
PBANKA_0916100	3797.78	0.455918	0.149672	3.04612	0.00231819	0.00687177	nucleic acid binding protein, putative
PBANKA_1206200	6756.78	0.309451	0.101667	3.04377	0.00233631	0.006921	histone deacetylase 2, putative
PBANKA_1135900	757.703	0.470711	0.154729	3.04215	0.00234892	0.00695161	conserved Plasmodium protein, unknown function
PBANKA_1034700	7613.34	-0.314652	0.103434	-3.04205	0.00234969	0.00695161	multifunctional methyltransferase subunit TRM112, putative
PBANKA_1308400	1520.28	0.39149	0.128723	3.04133	0.00235532	0.00696376	eukaryotic translation initiation factor 2-alpha kinase 1, putative
PBANKA_0905100	664.979	-0.480112	0.158108	-3.0366	0.00239264	0.00706704	ATP-dependent (S)-NAD(P)H-hydrate dehydratase, putative
PBANKA_1014300	272.272	-0.719438	0.236929	-3.03651	0.00239335	0.00706704	autophagy protein 5, putative
PBANKA_1439700	192.493	-0.774215	0.255055	-3.03548	0.00240152	0.00708658	conserved Plasmodium protein, unknown function
PBANKA_0201400	74.1087	0.973074	0.320597	3.03519	0.00240385	0.00708888	fam-a protein, pseudogene
PBANKA_0800500	1375.12	0.423376	0.139628	3.03217	0.00242802	0.00714774	chitinase
PBANKA_0212900	1438.3	0.409285	0.134979	3.03222	0.00242764	0.00714774	conserved Plasmodium protein, unknown function
PBANKA_1331200	4714.57	0.31655	0.104399	3.03211	0.00242851	0.00714774	rab GTPase activator, putative
PBANKA_1131800	322.416	0.613642	0.202501	3.03032	0.00244296	0.00718565	histone-lysine N-methyltransferase, putative
PBANKA_1425800	659.285	0.535651	0.176819	3.02938	0.0024506	0.00720284	conserved Plasmodium protein, unknown function
PBANKA_0104000	12601.8	0.319869	0.105595	3.02921	0.00245196	0.00720284	conserved Plasmodium protein, unknown function
PBANKA_0409100	3510.61	-0.431787	0.14257	-3.0286	0.00245691	0.00721272	pre-mRNA splicing factor, putative
PBANKA_0913100	1405.62	0.390545	0.129191	3.023	0.00250286	0.0073429	conserved Plasmodium protein, unknown function
PBANKA_1101700	109.933	-0.86546	0.286406	-3.02179	0.00251282	0.0073674	conserved protein, unknown function
PBANKA_0923600	3564.77	-0.357948	0.118514	-3.02029	0.0025253	0.00739923	GrpE protein homolog, mitochondrial, putative
PBANKA_0203800	1391.56	0.423466	0.140228	3.01985	0.002529	0.00740532	phenylalanine--tRNA ligase alpha subunit, putative
PBANKA_0702100	957.834	0.479923	0.159016	3.01809	0.00254377	0.00744378	folate transporter 1, putative
PBANKA_1124700	1127.81	-0.423996	0.14051	-3.01755	0.0025483	0.00744931	conserved Plasmodium protein, unknown function
PBANKA_0935300	361.62	-0.599788	0.198772	-3.01747	0.00254892	0.00744931	conserved Plasmodium protein, unknown function
PBANKA_1006000	172.512	-0.762583	0.252799	-3.01656	0.00255664	0.00746709	conserved Plasmodium protein, unknown function
PBANKA_0834800	436.176	0.570973	0.18934	3.01559	0.00256477	0.00748256	histidine--tRNA ligase, putative
PBANKA_0929300	12020.5	-0.29978	0.099423	-3.01519	0.00256816	0.00748256	actin-related protein 2/3 complex subunit 1, putative
PBANKA_1350400	3567.56	-0.399179	0.132374	-3.01553	0.00256528	0.00748256	conserved Plasmodium protein, unknown function
PBANKA_1229500	1247.33	-0.505436	0.167632	-3.01515	0.00256849	0.00748256	endonuclease III homologue, putative
PBANKA_0503600	8990.35	-0.389562	0.129216	-3.01481	0.00257139	0.00748621	60S ribosomal protein L30e, putative
PBANKA_1333900	272.559	-0.691019	0.229355	-3.01288	0.00258785	0.00752935	conserved Plasmodium protein, unknown function
PBANKA_1040561	409.537	0.559208	0.185646	3.01222	0.00259341	0.00754071	PIR protein
PBANKA_1324600	260.501	-0.665133	0.220903	-3.01098	0.00260406	0.00756685	apicoplast ribosomal protein S10 precursor, putative
PBANKA_0211400	509.079	-0.551875	0.183305	-3.01069	0.00260651	0.00756916	DNA (cytosine-5)-methyltransferase, putative
PBANKA_0616100	3562.07	-0.327488	0.108854	-3.00851	0.00262532	0.00761409	prefoldin subunit 3, putative
PBANKA_1111300	89.0237	-0.968438	0.321883	-3.00866	0.00262401	0.00761409	EKC/KEOPS complex subunit CGI121, putative
PBANKA_1300081	95.9867	-0.913066	0.303756	-3.00592	0.00264778	0.00767436	PIR protein, pseudogene
PBANKA_0806700	6561.58	-0.329387	0.109612	-3.00504	0.00265545	0.00769172	conserved Plasmodium protein, unknown function
PBANKA_0710300	420.312	0.580552	0.193248	3.00417	0.00266304	0.00770391	protein transport protein YIF1, putative
PBANKA_1118200	123.323	-0.86749	0.288756	-3.00424	0.0026625	0.00770391	conserved protein, unknown function
PBANKA_1224500	1952.73	-0.397019	0.132206	-3.00303	0.00267308	0.00772807	Dpy-19-like C-mannosyltransferase, putative
PBANKA_1436100	2539.12	0.352748	0.117545	3.00096	0.00269129	0.00777578	heterochromatin protein 1, putative
PBANKA_1411200	13976.7	-0.29121	0.0970982	-2.99913	0.00270749	0.00781354	conserved Plasmodium protein, unknown function
PBANKA_1202700	81083.8	-0.308931	0.103008	-2.9991	0.00270778	0.00781354	RNA-binding protein, putative
PBANKA_0817300	481.643	0.564968	0.188433	2.99824	0.00271542	0.00782775	conserved Plasmodium protein, unknown function
PBANKA_1417100	2190.17	0.353385	0.117867	2.99816	0.00271613	0.00782775	conserved Plasmodium protein, unknown function
PBANKA_1438900	283.537	-0.656834	0.219363	-2.99429	0.00275088	0.00792288	GTP cyclohydrolase I, putative
PBANKA_1208600	658.35	0.47999	0.16041	2.99227	0.00276908	0.00797027	DNA2/NAM7 helicase, putative
PBANKA_1233100	3859.61	-0.328128	0.109685	-2.99156	0.00277556	0.00798388	proteasome subunit beta type-1, putative
PBANKA_1443100	375.99	-0.578407	0.193455	-2.98987	0.00279093	0.00802303	conserved Plasmodium protein, unknown function
PBANKA_1033600	327.233	-0.597548	0.200157	-2.98541	0.00283203	0.00813607	tRNA-dihydrouridine synthase, putative
PBANKA_0915800	1089.91	-0.481871	0.161575	-2.98234	0.00286057	0.0082129	pre-mRNA-splicing factor 38A, putative
PBANKA_1114400	899.122	0.519065	0.174085	2.98169	0.00286666	0.00822521	inositol polyphosphate multikinase, putative
PBANKA_1217500	1481.18	-0.401591	0.134738	-2.98054	0.0028774	0.00825085	conserved Plasmodium protein, unknown function
PBANKA_1349600	867.2	0.458925	0.154027	2.9795	0.00288715	0.00827359	conserved Plasmodium protein, unknown function
PBANKA_0501000	91.7586	0.904245	0.303797	2.97648	0.0029158	0.00835047	reticulocyte binding protein, putative
PBANKA_0509000	2795.21	0.390044	0.131113	2.97488	0.00293106	0.00838888	exported protein 3, putative
PBANKA_1336200	12803.8	-0.319626	0.107525	-2.97257	0.00295321	0.008447	conserved Plasmodium protein, unknown function
PBANKA_1308800	1846.24	0.371831	0.125101	2.97225	0.00295621	0.00845029	conserved Plasmodium protein, unknown function
PBANKA_1226700	214.668	0.690563	0.232452	2.97078	0.00297046	0.00848569	AAA family ATPase, putative
PBANKA_0941700	3913.19	0.318208	0.10714	2.97001	0.00297786	0.00850152	WD repeat-containing protein WRAP73, putative
PBANKA_1114500	262.57	0.663155	0.223576	2.96613	0.00301572	0.00860422	conserved Plasmodium protein, unknown function
PBANKA_0907000	834.501	-0.59433	0.200431	-2.96526	0.00302423	0.00862311	conserved Plasmodium protein, unknown function
PBANKA_0501600	1783.94	0.38356	0.12939	2.96436	0.0030331	0.00864302	golgi re-assembly stacking protein, putative
PBANKA_MIT02500	104.18	0.876143	0.295607	2.96388	0.00303786	0.00865117	unspecified product
PBANKA_1413500	153.183	-0.812053	0.274029	-2.96338	0.00304278	0.00865978	conserved Plasmodium protein, unknown function
PBANKA_0928600	482.11	-0.536792	0.181211	-2.96224	0.00305406	0.00868648	AP-4 complex subunit mu, putative
PBANKA_1242600	1979.67	-0.374728	0.126715	-2.95725	0.00310395	0.00882288	proteasome maturation factor UMP1, putative
PBANKA_1340800	1152.81	0.401933	0.136027	2.95481	0.00312862	0.00888745	conserved Plasmodium protein, unknown function
PBANKA_1108900	4555.42	0.330389	0.111846	2.95395	0.00313733	0.00890666	conserved Plasmodium protein, unknown function
PBANKA_1332800	12332.8	-0.28821	0.0976149	-2.95252	0.0031519	0.00894246	acetyl-CoA carboxylase
PBANKA_0409900	203.555	-0.720207	0.243962	-2.95212	0.00315597	0.00894846	conserved Plasmodium protein, unknown function
PBANKA_0932500	211235	-0.296261	0.100365	-2.95185	0.00315881	0.00895095	histone-lysine N-methyltransferase SET7, putative
PBANKA_1104000	331.037	0.605415	0.205324	2.94859	0.00319229	0.0090402	ATP-dependent helicase, putative
PBANKA_1023100	1658.9	-0.370291	0.125875	-2.94173	0.00326381	0.00922576	conserved Plasmodium protein, unknown function
PBANKA_0930400	574.22	-0.539214	0.183288	-2.9419	0.00326208	0.00922576	peptidyl-tRNA hydrolase ICT1, putative
PBANKA_1104400	442.05	-0.546204	0.185675	-2.94173	0.00326388	0.00922576	conserved Plasmodium protein, unknown function
PBANKA_0722000	1449.13	-0.392854	0.133571	-2.94116	0.00326985	0.00923691	phosphatidylinositol 4-kinase, putative
PBANKA_0206200	628.514	0.507045	0.172441	2.9404	0.00327793	0.00925403	conserved Plasmodium protein, unknown function
PBANKA_1201400	486.952	0.586717	0.199656	2.93864	0.00329658	0.00930092	conserved Plasmodium protein, unknown function
PBANKA_0818000	3759.77	0.36751	0.125128	2.93708	0.00331318	0.00934198	merozoite organizing protein, putative
PBANKA_1120000	114.969	-0.848891	0.289051	-2.93682	0.00331598	0.00934411	conserved Plasmodium protein, unknown function
PBANKA_1363400	173.829	0.750249	0.255532	2.93603	0.0033244	0.00936204	conserved Plasmodium protein, unknown function
PBANKA_0407600	7107.39	0.307548	0.104757	2.93583	0.00332656	0.00936236	asparagine synthetase [glutamine-hydrolyzing]
PBANKA_0710400	795.385	0.447577	0.152531	2.93433	0.00334269	0.00940196	conserved Plasmodium protein, unknown function
PBANKA_1234900	8657.08	0.305252	0.104116	2.93184	0.00336965	0.00947194	protein phosphatase PPM9
PBANKA_1441000	1004.79	-0.409762	0.139787	-2.93134	0.00337503	0.00947539	haloacid dehalogenase-like hydrolase, putative
PBANKA_1403600	471.37	-0.51743	0.176509	-2.93147	0.0033736	0.00947539	conserved Plasmodium protein, unknown function
PBANKA_1005600	3738.66	-0.362744	0.123765	-2.9309	0.00337982	0.00948301	conserved Plasmodium protein, unknown function
PBANKA_1039100	479.523	0.533896	0.182199	2.93029	0.00338651	0.00949596	conserved Plasmodium protein, unknown function
PBANKA_0816100	3298.11	0.351888	0.120104	2.92987	0.003391	0.00950272	SUMO-conjugating enzyme UBC9, putative
PBANKA_1301300	22817	0.28668	0.0978598	2.92949	0.00339518	0.00950857	trailer hitch homolog
PBANKA_1403300	5662.59	-0.31779	0.108514	-2.92855	0.00340547	0.00953155	NLI interacting factor-like phosphatase
PBANKA_1113200	522.666	-0.530612	0.181293	-2.92681	0.00342457	0.00957913	mitochondrial import inner membrane translocase subunit TIM16, putative
PBANKA_1405800	680.07	-0.469046	0.160381	-2.92457	0.00344933	0.0096425	ATP-dependent RNA helicase DBP6, putative
PBANKA_1036900	1100.36	0.421537	0.144201	2.92327	0.0034638	0.00967702	conserved Plasmodium protein, unknown function
PBANKA_0909600	8991.45	0.293032	0.10025	2.92303	0.00346646	0.00967853	AP2 domain transcription factor, putative
PBANKA_1229100	236.784	-0.679257	0.232814	-2.91759	0.00352744	0.00983995	pre-mRNA-splicing factor CWF7, putative
PBANKA_1009400	187.308	-0.863685	0.296037	-2.91749	0.00352859	0.00983995	ER membrane protein complex subunit 4, putative
PBANKA_0511500	2214.42	-0.351726	0.120709	-2.91383	0.00357025	0.00995006	DNA-directed RNA polymerase II subunit RPB7, putative
PBANKA_0208100	1814.75	-0.451886	0.15539	-2.90808	0.00363657	0.0101287	RAP protein, putative
PBANKA_0314900	1575.99	-0.413724	0.142373	-2.90592	0.0036618	0.0101928	conserved Plasmodium protein, unknown function
PBANKA_1018900	281.035	-0.680569	0.2344	-2.90346	0.0036907	0.0102669	conserved Plasmodium protein, unknown function
PBANKA_0704600	1611.77	-0.370793	0.127792	-2.90153	0.00371346	0.010324	conserved Plasmodium protein, unknown function
PBANKA_0502100	529.674	-0.581916	0.20063	-2.90044	0.0037264	0.0103523	conserved Plasmodium protein, unknown function
PBANKA_1137600	142.075	-0.786336	0.271124	-2.90029	0.0037282	0.0103523	Fe-S assembly protein IscX, putative
PBANKA_0315000	85.7998	-0.903088	0.311425	-2.89986	0.00373332	0.0103602	rRNA methyltransferase, putative
PBANKA_1415400	26784.4	-0.282765	0.0975672	-2.89816	0.00375357	0.0104101	conserved Plasmodium protein, unknown function
PBANKA_1126000	4762.14	-0.310991	0.107391	-2.89588	0.003781	0.0104798	E3 ubiquitin-protein ligase RNF5, putative
PBANKA_0102600	6986.11	0.298327	0.10307	2.89441	0.00379874	0.0105226	centrosomal protein CEP76, putative
PBANKA_0933300	2318.13	0.346556	0.11976	2.89376	0.00380662	0.010538	conserved Plasmodium protein, unknown function
PBANKA_1354400	35790.9	-0.342425	0.118343	-2.89348	0.00380994	0.0105408	60S ribosomal protein L18, putative
PBANKA_0306600	4873.22	-0.318928	0.110333	-2.89059	0.00384518	0.0106319	conserved Plasmodium protein, unknown function
PBANKA_1323800	9233.68	-0.304484	0.105366	-2.88977	0.00385522	0.0106467	kelch domain-containing protein, putative
PBANKA_0416900	76.9055	-0.914183	0.316335	-2.88992	0.00385334	0.0106467	prefoldin subunit 4, putative
PBANKA_1359400	698.293	-0.471715	0.163454	-2.88592	0.00390271	0.0107714	conserved Plasmodium protein, unknown function
PBANKA_0202500	386.473	0.645855	0.223839	2.88536	0.00390965	0.010784	P-loop containing nucleoside triphosphate hydrolase, putative
PBANKA_1021100	105.052	-0.837855	0.290573	-2.88346	0.0039333	0.0108427	DnaJ protein, putative
PBANKA_0920600	6168.55	0.314196	0.109007	2.88235	0.00394718	0.0108744	conserved Plasmodium protein, unknown function
PBANKA_1238100	16487	0.281549	0.0976889	2.8821	0.00395036	0.0108766	conserved Plasmodium protein, unknown function
PBANKA_1220300	631.88	-0.503132	0.174677	-2.88036	0.00397225	0.0109303	prodrug activation and resistance esterase, putative
PBANKA_1449100	176.591	-0.723415	0.251184	-2.88002	0.00397647	0.0109353	conserved Plasmodium protein, unknown function
PBANKA_1143000	5995.6	0.303349	0.105354	2.87933	0.00398527	0.0109529	U1 small nuclear ribonucleoprotein 70 kDa homolog, putative
PBANKA_1116900	3449.05	0.324458	0.112732	2.87815	0.0040002	0.0109796	conserved Plasmodium protein, unknown function
PBANKA_1130500	5516.58	-0.301347	0.104708	-2.87799	0.00400219	0.0109796	proteasome subunit alpha type-7, putative
PBANKA_1309900	2560.77	-0.387047	0.13448	-2.8781	0.00400076	0.0109796	M17 leucyl aminopeptidase, putative
PBANKA_0611400	429.507	0.526141	0.182896	2.87671	0.0040184	0.0110174	pantothenate kinase 2, putative
PBANKA_0620900	3455.13	0.319511	0.111101	2.87587	0.00402921	0.0110404	conserved Plasmodium protein, unknown function
PBANKA_0403800	1042.03	0.431961	0.150271	2.87455	0.00404604	0.0110799	conserved Plasmodium membrane protein, unknown function
PBANKA_1246200	1099.89	-0.392202	0.136504	-2.87318	0.00406364	0.0111214	fam-b protein
PBANKA_1443700	15016.8	-0.276954	0.0964666	-2.87099	0.00409194	0.0111921	conserved Plasmodium protein, unknown function
PBANKA_1354600	165.022	0.728378	0.254025	2.86735	0.00413925	0.0113148	inner membrane complex suture component, putative
PBANKA_1216600	1631.9	0.376102	0.131197	2.8667	0.00414776	0.0113254	cyclic amine resistance locus protein, putative
PBANKA_1308100	1103.39	-0.579352	0.202099	-2.86667	0.0041481	0.0113254	calmodulin-like protein
PBANKA_0203100	4058.03	0.330722	0.115465	2.86425	0.00417996	0.0114056	phosphatidylinositol-4-phosphate 5-kinase, putative
PBANKA_0413300	1395.44	0.400341	0.139862	2.86239	0.00420453	0.0114658	mitochondrial ribosomal protein L29/L47 precursor, putative
PBANKA_0515700	70.1519	-0.935348	0.32681	-2.86206	0.00420904	0.0114712	conserved Plasmodium protein, unknown function
PBANKA_1037800	5566.6	-0.415639	0.145246	-2.86161	0.00421497	0.0114805	secreted ookinete adhesive protein
PBANKA_1306100	654.806	-0.467806	0.163582	-2.85977	0.00423952	0.0115405	GTP-binding protein, putative
PBANKA_1002500	4471.82	0.311477	0.108933	2.85935	0.00424508	0.0115487	conserved Plasmodium protein, unknown function
PBANKA_1407700	6119.94	0.289428	0.101295	2.85728	0.00427289	0.0116175	protein phosphatase PPM6
PBANKA_1460000	176.93	0.716406	0.250765	2.85688	0.00427828	0.0116252	rac-beta serine/threonine protein kinase, putative
PBANKA_0304500	2053.81	0.341488	0.119603	2.85519	0.00430108	0.0116802	conserved Plasmodium protein, unknown function
PBANKA_0944041	72.4523	0.917725	0.321646	2.85322	0.00432788	0.011746	reticulocyte binding protein, putative
PBANKA_0518400	406.214	0.551467	0.1933	2.85291	0.00433203	0.0117503	translation initiation factor IF-3, putative
PBANKA_0602600	196.922	-0.744328	0.261069	-2.85107	0.0043572	0.0118115	cytochrome c1 heme lyase
PBANKA_0905900	33978.6	-0.326326	0.114478	-2.85056	0.00436421	0.0118235	AP2 domain transcription factor AP2-O
PBANKA_1420600	11689.6	0.312564	0.109765	2.84757	0.00440543	0.011921	histone H2B variant, putative
PBANKA_0417200	190254	-0.288565	0.101334	-2.84766	0.00440426	0.011921	PH domain-containing protein
PBANKA_0800021	134.536	0.769229	0.270187	2.84702	0.00441308	0.0119347	reticulocyte binding protein, putative
PBANKA_0703300	9983.34	-0.290879	0.102187	-2.84654	0.00441978	0.0119457	conserved Plasmodium protein, unknown function
PBANKA_0823700	130.88	0.797972	0.280358	2.84626	0.00442362	0.011949	conserved Plasmodium protein, unknown function
PBANKA_1123400	1333.5	0.440556	0.154872	2.84465	0.004446	0.0119953	anaphase-promoting complex subunit 11, putative
PBANKA_1331400	19707.1	-0.283397	0.0996211	-2.84475	0.00444461	0.0119953	conserved Plasmodium protein, unknown function
PBANKA_0718500	505.307	-0.521428	0.183384	-2.84336	0.00446405	0.0120369	repressor of RNA polymerase III transcription MAF1, putative
PBANKA_0516800	895.17	-0.420704	0.148025	-2.84211	0.00448166	0.0120772	conserved Plasmodium protein, unknown function
PBANKA_0700561	686.235	-0.470079	0.165446	-2.84128	0.00449325	0.0121013	fam-a protein
PBANKA_0515000	1.12052e+06	-0.381048	0.134121	-2.84107	0.00449623	0.0121022	ookinete surface protein P25
PBANKA_0204800	6305.69	0.303292	0.106792	2.84002	0.00451106	0.0121278	secreted ookinete protein, putative
PBANKA_0522800	14026.6	-0.278769	0.0981523	-2.84017	0.00450899	0.0121278	40S ribosomal protein S19, putative
PBANKA_1450200	23219.9	0.265973	0.0937134	2.83816	0.00453751	0.0121862	serine hydroxymethyltransferase, putative
PBANKA_1120200	2414.31	-0.374171	0.131838	-2.83811	0.00453814	0.0121862	pyridoxine biosynthesis protein PDX1, putative
PBANKA_0942900	584.739	-0.516787	0.182231	-2.83589	0.00456987	0.0122642	phenylalanine--tRNA ligase beta subunit, putative
PBANKA_0502800	937.24	-0.489119	0.172527	-2.83502	0.00458223	0.0122902	tRNA wybutosine-synthesizing protein, putative
PBANKA_1034500	208.273	0.667731	0.23557	2.83453	0.00458928	0.0123019	conserved Plasmodium protein, unknown function
PBANKA_0606200	240021	-0.343116	0.121119	-2.8329	0.00461283	0.0123577	blood stage antigen 41-3 precursor, putative
PBANKA_1406000	286.446	0.595797	0.210363	2.83223	0.00462245	0.0123762	conserved Plasmodium protein, unknown function
PBANKA_1333300	849.449	0.417019	0.147444	2.82833	0.00467917	0.0125208	conserved Plasmodium protein, unknown function
PBANKA_0517500	4248.92	0.304931	0.107945	2.82487	0.00472993	0.0126492	bromodomain protein 1, putative
PBANKA_1141900	962.701	0.403173	0.142826	2.82284	0.0047601	0.0127224	DIP13 homolog, putative
PBANKA_1444600	4765.98	0.361032	0.128026	2.81999	0.00480246	0.0128281	conserved Plasmodium protein, unknown function
PBANKA_0620300	74299.4	-0.290495	0.103087	-2.81797	0.00483288	0.0129018	conserved Plasmodium protein, unknown function
PBANKA_1431900	2843.46	0.329499	0.117	2.81622	0.00485919	0.0129645	glycerol-3-phosphate dehydrogenase [NAD(+)], putative
PBANKA_0520400	3267.81	0.336275	0.119417	2.81598	0.00486283	0.0129666	dynamin-like protein, putative
PBANKA_0405000	700.028	-0.503695	0.178926	-2.81511	0.0048761	0.0129944	conserved Plasmodium protein, unknown function
PBANKA_0831800	235.421	0.676528	0.240469	2.81336	0.00490261	0.0130427	elongation factor Tu, putative
PBANKA_0523400	401.527	-0.629162	0.223634	-2.81335	0.00490279	0.0130427	conserved Plasmodium protein, unknown function
PBANKA_1419500	243.575	-0.651096	0.231412	-2.81358	0.00489924	0.0130427	conserved protein, unknown function
PBANKA_1349000	17837.8	0.282174	0.100315	2.81287	0.00491009	0.0130545	MSP7-like protein
PBANKA_0621300	7686.91	0.300671	0.106926	2.81195	0.00492415	0.0130843	conserved Plasmodium protein, unknown function
PBANKA_0204900	871.841	-0.432589	0.153852	-2.81173	0.00492763	0.0130859	conserved Plasmodium protein, unknown function
PBANKA_1435700	745.847	-0.428546	0.152437	-2.81131	0.0049341	0.0130954	ribosome biogenesis protein TSR3, putative
PBANKA_1431800	140.792	-0.803633	0.28608	-2.80912	0.00496771	0.013177	conserved Plasmodium protein, unknown function
PBANKA_0308500	1314.48	0.369974	0.131723	2.80872	0.00497394	0.0131859	tyrosine kinase-like protein, putative
PBANKA_0617600	1057.46	-0.419214	0.14933	-2.80729	0.00499598	0.0132366	small subunit rRNA processing protein, putative
PBANKA_1301700	2413.19	0.358163	0.127626	2.80635	0.0050106	0.0132676	splicing factor 3A subunit 1, putative
PBANKA_0521600	470.345	-0.528344	0.188316	-2.80563	0.00502177	0.0132895	holo-[acyl-carrier-protein] synthase, putative
PBANKA_0213600	6935.08	0.284731	0.101499	2.80526	0.00502765	0.0132973	mRNA (N6-adenosine)-methyltransferase, putative
PBANKA_0108600	2436.89	-0.388098	0.138419	-2.80378	0.00505071	0.0133506	pre-mRNA-splicing factor SLU7, putative
PBANKA_1348200	276.754	-0.687083	0.245086	-2.80344	0.00505611	0.0133571	conserved Plasmodium protein, unknown function
PBANKA_1207600	449.238	-0.508116	0.181482	-2.79982	0.00511319	0.0135001	conserved Plasmodium protein, unknown function
PBANKA_1359600	4040.42	0.381889	0.136436	2.79903	0.00512562	0.0135251	6-cysteine protein
PBANKA_0407900	1377.51	0.38647	0.138228	2.7959	0.00517556	0.013649	YTH domain-containing protein, putative
PBANKA_0622200	1996.38	-0.350245	0.125323	-2.79473	0.00519433	0.0136855	conserved Plasmodium protein, unknown function
PBANKA_0835200	3237.12	-0.353718	0.126569	-2.79466	0.00519541	0.0136855	AP2 domain transcription factor, putative
PBANKA_0916650	2485.15	-0.32899	0.117794	-2.79294	0.00522321	0.0137508	conserved Plasmodium protein, unknown function
PBANKA_0609100	2358.2	0.323259	0.115754	2.79263	0.00522811	0.0137558	conserved Plasmodium protein, unknown function
PBANKA_1237400	223.756	-0.64879	0.232353	-2.79226	0.00523411	0.0137637	iron-sulfur assembly protein
PBANKA_0936000	4888.41	-0.301345	0.10796	-2.79127	0.00525018	0.013798	endonuclease/exonuclease/phosphatase family protein, putative
PBANKA_0311600	1787.97	0.378452	0.13578	2.78725	0.00531572	0.0139541	conserved Plasmodium protein, unknown function
PBANKA_0815700	9088.7	-0.312329	0.112054	-2.78731	0.00531484	0.0139541	major facilitator superfamily-related transporter, putative
PBANKA_1004600	72.7705	-0.920893	0.330466	-2.78665	0.00532556	0.0139719	conserved Plasmodium protein, unknown function
PBANKA_1335100	286.268	0.584517	0.210021	2.78313	0.00538372	0.0141083	conserved Plasmodium protein, unknown function
PBANKA_1026900	1227.16	-0.375692	0.13498	-2.78331	0.00538068	0.0141083	dimethyladenosine transferase, putative
PBANKA_1143300	681.647	0.44994	0.161816	2.78057	0.00542638	0.014212	conserved Plasmodium protein, unknown function
PBANKA_1426900	20870.6	0.293613	0.105603	2.78035	0.00542997	0.0142132	ATP-dependent RNA helicase DBP1, putative
PBANKA_1441700	1156.59	0.378741	0.136319	2.77834	0.00546372	0.014286	parasitophorous vacuolar protein 2, putative
PBANKA_0109600	5944.2	-0.3119	0.11227	-2.77814	0.00546719	0.014286	conserved Apicomplexan protein, unknown function
PBANKA_0922300	2060.83	-0.330742	0.119047	-2.77826	0.00546505	0.014286	threonine--tRNA ligase, putative
PBANKA_1212700	24199.4	0.269649	0.0971036	2.77692	0.0054876	0.0143312	SPRY domain-containing protein, putative
PBANKA_0308300	3167.94	0.309814	0.111599	2.77614	0.00550089	0.0143577	GAF domain-related protein, putative
PBANKA_0404700	13599.1	-0.324251	0.116836	-2.77527	0.00551564	0.0143879	glutaredoxin 1, putative
PBANKA_1009000	1228.45	-0.392667	0.141536	-2.77433	0.00553163	0.0144214	GTPase Era, putative
PBANKA_1040100	22822.8	-0.31893	0.115013	-2.77298	0.00555453	0.0144728	choline kinase
PBANKA_1364100	1073.69	0.380356	0.137505	2.76613	0.00567263	0.0147721	conserved Plasmodium protein, unknown function
PBANKA_0105900	371.612	-0.548242	0.198254	-2.76535	0.00568614	0.0147989	uroporphyrinogen III decarboxylase
PBANKA_0831200	3182.71	0.371446	0.134576	2.76012	0.00577806	0.0150295	diacylglycerol kinase, putative
PBANKA_0418000	2409.77	-0.331245	0.120059	-2.75901	0.00579772	0.0150721	ATP-dependent RNA helicase DDX60, putative
PBANKA_0100100	334.363	0.558771	0.202571	2.7584	0.00580844	0.0150914	fam-a protein
PBANKA_0205500	59.5254	0.923654	0.334906	2.75795	0.00581658	0.0151039	conserved Plasmodium protein, unknown function
PBANKA_1430400	2698.38	-0.336187	0.121957	-2.75661	0.00584035	0.015157	adrenodoxin-type ferredoxin, putative
PBANKA_0415000	4390.85	0.308229	0.11197	2.75278	0.00590921	0.015327	Maf-like protein, putative
PBANKA_1362000	6346.28	0.284986	0.103621	2.75028	0.00595447	0.0154356	glutamate--tRNA ligase, putative
PBANKA_0917200	6449.28	-0.315778	0.114863	-2.74916	0.00597474	0.0154794	RNA-binding protein s1, putative
PBANKA_0206800	944.934	0.424071	0.154295	2.74844	0.00598797	0.0155049	conserved Plasmodium protein, unknown function
PBANKA_1323300	4855.17	-0.341911	0.124416	-2.74813	0.00599359	0.0155106	pyridoxal 5'-phosphate synthase, putative
PBANKA_0819500	1238.2	-0.395534	0.14405	-2.7458	0.00603631	0.0156123	ATP-dependent DNA helicase Q1, putative
PBANKA_0619200	21543.6	0.324509	0.118253	2.74419	0.00606612	0.0156717	secreted ookinete protein, putative
PBANKA_1028000	2780.43	-0.308435	0.112389	-2.74435	0.00606305	0.0156717	ubiquitin carboxyl-terminal hydrolase, putative
PBANKA_0519700	3325.57	0.331982	0.121057	2.74236	0.0060999	0.01575	phosducin-like protein, putative
PBANKA_1012500	1342.74	-0.527798	0.192555	-2.74102	0.00612485	0.0158055	leucine-rich repeat protein
PBANKA_1240100	4611.1	-0.306508	0.111867	-2.73994	0.00614513	0.0158489	conserved Plasmodium protein, unknown function
PBANKA_1013300	1579.85	0.357905	0.130704	2.73829	0.0061759	0.0159192	mitogen-activated protein kinase 1
PBANKA_0300800	65.4378	-0.900412	0.329024	-2.73661	0.0062075	0.0159917	octaprenyl pyrophosphate synthase, putative
PBANKA_0700900	125.558	0.760701	0.278063	2.73571	0.00622453	0.0160226	reticulocyte binding protein, putative
PBANKA_1416500	212.896	0.649672	0.237487	2.73561	0.00622651	0.0160226	conserved Plasmodium protein, unknown function
PBANKA_0834100	127.215	-0.777586	0.284275	-2.73533	0.00623179	0.0160271	conserved Plasmodium protein, unknown function
PBANKA_1446700	288.749	-0.646795	0.236534	-2.73447	0.0062481	0.01606	phenylalanine--tRNA ligase, putative
PBANKA_0311000	7895.1	-0.289858	0.106186	-2.72973	0.00633862	0.0162835	protein transport protein SEC31, putative
PBANKA_0938400	9212.01	-0.302708	0.110939	-2.7286	0.00636042	0.0163303	endoplasmic reticulum-resident calcium binding protein, putative
PBANKA_0513800	2332.91	0.321307	0.117804	2.72748	0.00638204	0.0163766	RAP protein, putative
PBANKA_1212500	506.402	0.56185	0.206748	2.71756	0.00657662	0.0168664	merozoite surface protein MSA180, putative
PBANKA_1454500	1969.85	-0.322699	0.118935	-2.71325	0.00666274	0.0170777	polyadenylation factor subunit 2, putative
PBANKA_0703500	39294.6	-0.262335	0.096736	-2.71187	0.00669056	0.0171394	conserved Plasmodium protein, unknown function
PBANKA_1201600	1546.53	-0.343822	0.126821	-2.71108	0.00670637	0.0171703	ribosome-binding factor A, putative
PBANKA_0703700	1270.85	-0.395529	0.145956	-2.70991	0.00673013	0.0172214	ATP-dependent RNA helicase DBP10, putative
PBANKA_1101400	4908.66	0.293617	0.108394	2.7088	0.00675276	0.0172697	rhoptry-associated protein 2/3
PBANKA_1228500	3367.71	-0.300899	0.111121	-2.70784	0.00677217	0.0173096	sentrin-specific protease 2, putative
PBANKA_1317200	132325	-0.252035	0.0931004	-2.70714	0.00678664	0.0173333	NAD(P) transhydrogenase, putative
PBANKA_1320000	80.4084	-0.85795	0.316935	-2.70702	0.00678904	0.0173333	conserved Plasmodium protein, unknown function
PBANKA_1226400	2073.78	-0.328643	0.121441	-2.7062	0.00680575	0.0173663	cactin homolog, putative
PBANKA_0517700	4639.63	0.284842	0.105284	2.70547	0.00682087	0.0173904	ubiquitin-conjugating enzyme E2, putative
PBANKA_1217700	25003.1	-0.292302	0.108045	-2.70537	0.00682281	0.0173904	ATP-dependent RNA helicase DDX6
PBANKA_0520700	8581.43	0.282513	0.104541	2.70241	0.00688378	0.017536	conserved Plasmodium protein, unknown function
PBANKA_1207000	1517.73	0.346949	0.128455	2.70094	0.00691444	0.0176042	nucleolar protein 5, putative
PBANKA_0943300	1028.37	0.399729	0.148094	2.69915	0.00695168	0.0176892	actin-like protein, putative
PBANKA_1115100	246.213	-0.668968	0.247876	-2.6988	0.00695898	0.0176979	amino acid transporter, putative
PBANKA_0703800	681.862	-0.509593	0.188864	-2.6982	0.00697161	0.0177202	conserved Plasmodium protein, unknown function
PBANKA_1146000	2264.97	0.316737	0.117467	2.69639	0.00700949	0.0178065	tryptophan-rich protein
PBANKA_1117800	2488.05	-0.314509	0.116688	-2.69529	0.00703272	0.0178491	rhomboid protease ROM10
PBANKA_1456300	734.411	-0.48045	0.178259	-2.69523	0.00703406	0.0178491	mitochondrial import inner membrane translocase subunit TIM13, putative
PBANKA_1246921	81.3186	-0.84478	0.313467	-2.69496	0.0070397	0.0178535	PIR protein
PBANKA_1206700	451.837	0.569742	0.211476	2.69412	0.00705738	0.0178884	conserved Plasmodium protein, unknown function
PBANKA_1018000	67.397	-0.88082	0.32774	-2.68755	0.00719774	0.018234	conserved Plasmodium protein, unknown function
PBANKA_1142900	6394.02	-0.32086	0.119449	-2.68616	0.00722794	0.0183004	suppressor of kinetochore protein 1, putative
PBANKA_0716400	467.442	0.485822	0.180894	2.68568	0.00723821	0.0183162	conserved Plasmodium protein, unknown function
PBANKA_0406100	341.159	0.560451	0.208787	2.68431	0.00726787	0.0183811	conserved Plasmodium protein, unknown function
PBANKA_0829100	1816.83	0.326787	0.121851	2.68186	0.00732149	0.0185064	conserved Plasmodium protein, unknown function
PBANKA_1304500	10120.4	0.273837	0.102314	2.67643	0.00744102	0.0187982	protein SOC3
PBANKA_0939500	42092.6	-0.317083	0.118732	-2.67057	0.00757215	0.0191188	DNA repair protein RAD51
PBANKA_0833100	3157.36	-0.312189	0.116923	-2.67005	0.00758405	0.0191383	M18 aspartyl aminopeptidase, putative
PBANKA_0830400	114533	-0.310264	0.116219	-2.66964	0.00759317	0.0191507	G2 protein
PBANKA_1312400	279.768	-0.672858	0.252144	-2.66854	0.00761808	0.0192029	conserved Plasmodium protein, unknown function
PBANKA_0402900	600.411	0.487005	0.182537	2.66798	0.00763089	0.0192246	conserved Plasmodium protein, unknown function
PBANKA_1140900	6316.56	-0.364805	0.136745	-2.66778	0.00763539	0.0192254	mitochondrial ribosomal protein S17 precursor, putative
PBANKA_1437500	6109.29	0.270129	0.101303	2.66654	0.00766363	0.0192858	AP2 domain transcription factor AP2-G
PBANKA_0914400	10049.1	-0.283307	0.106288	-2.66546	0.0076884	0.0193268	heat shock protein 70, putative
PBANKA_0927800	393.369	-0.515814	0.193507	-2.66561	0.00768481	0.0193268	tRNA nucleotidyltransferase, putative
PBANKA_1344800	75.2939	0.884238	0.331915	2.66405	0.00772063	0.0193972	conserved Plasmodium protein, unknown function
PBANKA_1465200	152.392	-0.705258	0.264856	-2.6628	0.0077493	0.0194585	PIR protein
PBANKA_1037600	1002.88	-0.376856	0.141579	-2.66181	0.0077722	0.0195053	rRNA biogenesis protein RRP5, putative
PBANKA_0007501	201.145	0.636059	0.239019	2.66112	0.00778813	0.0195345	fam-a protein
PBANKA_1142600	86.1923	-0.818738	0.30786	-2.65945	0.00782679	0.0196207	conserved Plasmodium protein, unknown function
PBANKA_1200400	937.546	0.436763	0.164317	2.65805	0.0078595	0.0196811	PIR protein
PBANKA_1225800	4823.89	-0.29714	0.111783	-2.65818	0.00785638	0.0196811	peptidyl-prolyl cis-trans isomerase, putative
PBANKA_0403900	1060.9	-0.394054	0.148415	-2.65508	0.00792897	0.0198442	conserved Plasmodium protein, unknown function
PBANKA_0809900	747.2	-0.42588	0.160534	-2.65289	0.00798047	0.0199621	tRNA pseudouridine synthase, putative
PBANKA_1445000	20912.5	-0.260698	0.0982848	-2.65248	0.00799034	0.0199758	subpellicular microtubule protein 2, putative
PBANKA_1363500	1566.94	-0.349126	0.131637	-2.65218	0.0079973	0.0199823	N6-adenine-specific methylase, putative
PBANKA_1027000	39864.9	-0.248902	0.09389	-2.651	0.00802545	0.0200417	serine palmitoyltransferase, putative
PBANKA_1106800	1200.28	-0.470299	0.177523	-2.64923	0.00806744	0.0201355	subtilisin-like protease 3, putative
PBANKA_0522400	2995.08	-0.310003	0.117054	-2.64837	0.00808798	0.0201758	steroid dehydrogenase, putative
PBANKA_0402500	37589.9	-0.286412	0.108189	-2.64734	0.00811286	0.0202157	phosphatidylethanolamine-binding protein, putative
PBANKA_1414000	762.532	-0.445495	0.168271	-2.64748	0.00810939	0.0202157	conserved Plasmodium protein, unknown function
PBANKA_1447600	133.584	-0.735837	0.278286	-2.64418	0.00818895	0.0203942	nucleotidyltransferase, putative
PBANKA_1318600	282847	-0.335915	0.127112	-2.64267	0.00822548	0.020474	conserved Plasmodium protein, unknown function
PBANKA_0818200	146.321	-0.750649	0.284182	-2.64143	0.00825558	0.0205377	conserved Plasmodium membrane protein, unknown function
PBANKA_1404200	686.307	0.415326	0.157284	2.64062	0.0082755	0.0205761	conserved Plasmodium protein, unknown function
PBANKA_1201000	184.616	-0.676024	0.25612	-2.63948	0.00830333	0.020634	conserved Plasmodium protein, unknown function
PBANKA_1108700	46667.4	0.24711	0.0936294	2.63923	0.00830938	0.0206378	structural maintenance of chromosomes protein 4, putative
PBANKA_0310200	1170.53	-0.396267	0.150301	-2.63649	0.00837697	0.0207944	conserved Plasmodium protein, unknown function
PBANKA_1344500	2498.41	0.300618	0.114092	2.63486	0.00841714	0.0208827	conserved Plasmodium protein, unknown function
PBANKA_1003000	190.561	-0.637235	0.241956	-2.63368	0.00844653	0.0209443	liver specific protein 2
PBANKA_1008100	1381.73	-0.340359	0.129285	-2.63262	0.00847283	0.0209981	ribosome biogenesis GTPase A, putative
PBANKA_1441500	787.169	0.412025	0.156596	2.63114	0.0085098	0.0210783	U3 small nucleolar RNA-interacting protein 2, putative
PBANKA_0414000	288.376	-0.606103	0.230484	-2.62969	0.00854629	0.0211572	conserved Plasmodium protein, unknown function
PBANKA_1355500	6382.48	-0.264817	0.100841	-2.6261	0.00863697	0.0213701	casein kinase II beta chain, putative
PBANKA_1303000	233.929	-0.592318	0.225687	-2.62451	0.0086773	0.0214582	DEAD/DEAH box helicase, putative
PBANKA_1000041	388.336	0.528625	0.20163	2.62176	0.0087476	0.0216203	fam-b protein
PBANKA_0929800	225.762	-0.611668	0.233333	-2.62144	0.00875597	0.0216293	insulinase, putative
PBANKA_0508300	4678.37	-0.346055	0.132097	-2.61972	0.00880032	0.0217271	conserved Plasmodium protein, unknown function
PBANKA_1129700	256.481	0.573039	0.21879	2.61912	0.00881559	0.0217531	ATP-dependent RNA helicase HAS1, putative
PBANKA_1025600	305.276	-0.54783	0.209354	-2.61676	0.00887685	0.0218924	conserved Plasmodium protein, unknown function
PBANKA_1426600	905.483	0.391844	0.149844	2.61502	0.00892231	0.0219889	conserved Plasmodium protein, unknown function
PBANKA_1439400	7575.27	0.271776	0.103934	2.61489	0.0089256	0.0219889	histone chaperone ASF1, putative
PBANKA_1129300	223.518	0.604024	0.231023	2.61457	0.00893408	0.0219979	ribosome biogenesis protein YTM1, putative
PBANKA_0622600	399.092	0.615557	0.235523	2.61357	0.00896005	0.0220381	conserved Plasmodium protein, unknown function
PBANKA_1210500	386.322	0.512953	0.19626	2.61364	0.00895833	0.0220381	conserved Plasmodium protein, unknown function
PBANKA_0519400	23207.7	0.282315	0.108033	2.61323	0.00896917	0.0220486	conserved Plasmodium protein, unknown function
PBANKA_0109200	8960.76	-0.2724	0.104271	-2.61241	0.00899061	0.0220854	transcription elongation factor SPT5, putative
PBANKA_0213800	982.792	-0.402471	0.154068	-2.61229	0.0089938	0.0220854	conserved Plasmodium protein, unknown function
PBANKA_1414400	366.908	-0.532333	0.20396	-2.60999	0.00905457	0.0222226	exportin-T, putative
PBANKA_1133200	10271.7	0.309138	0.118508	2.60859	0.00909159	0.0222792	cdc2-related kinase 2
PBANKA_0518900	1306.36	-0.35827	0.137344	-2.60857	0.00909226	0.0222792	conserved Plasmodium membrane protein, unknown function
PBANKA_1210300	900.827	-0.405042	0.155253	-2.60893	0.00908268	0.0222792	heme oxygenase, putative
PBANKA_0101300	214.636	-0.606187	0.232444	-2.60789	0.0091103	0.0223114	geranylgeranyl transferase type-2 subunit beta, putative
PBANKA_0314800	2085.34	-0.360551	0.138289	-2.60723	0.00912786	0.0223425	conserved Plasmodium membrane protein, unknown function
PBANKA_1442000	236.485	0.59329	0.227663	2.606	0.00916065	0.0224107	potassium channel K1
PBANKA_1411100	6378.94	-0.266406	0.102239	-2.60572	0.00916806	0.0224168	2-oxoisovalerate dehydrogenase subunit alpha, mitochondrial
PBANKA_1213900	119.866	-0.73039	0.280392	-2.60489	0.00919039	0.0224594	conserved Plasmodium protein, unknown function
PBANKA_1439500	203.31	-0.668757	0.256831	-2.60388	0.00921744	0.0225134	cytochrome c heme lyase
PBANKA_1412800	256.398	-0.581567	0.223387	-2.60341	0.00923026	0.0225327	conserved Plasmodium protein, unknown function
PBANKA_0408500	100.191	-0.775435	0.297898	-2.60302	0.00924068	0.0225461	parasite-infected erythrocyte surface protein
PBANKA_0938800	9729.85	0.258607	0.0993915	2.6019	0.00927078	0.0226074	conserved Plasmodium protein, unknown function
PBANKA_0414400	3627.78	0.287862	0.110727	2.59974	0.00932945	0.0227367	formate-nitrite transporter, putative
PBANKA_0612800	184.899	-0.679555	0.261409	-2.59958	0.00933375	0.0227367	DEAD box ATP-dependent RNA helicase, putative
PBANKA_1211900	5148.64	0.315794	0.121553	2.59798	0.00937731	0.0228306	phosphoinositide-specific phospholipase C
PBANKA_0213300	550.11	-0.448635	0.172721	-2.59746	0.00939163	0.0228533	1-cys peroxiredoxin, putative
PBANKA_0500100	139.236	0.693888	0.26733	2.59562	0.00944199	0.0229636	fam-a protein, pseudogene
PBANKA_0500600	426.385	0.475237	0.183262	2.59321	0.00950859	0.0231133	fam-b protein
PBANKA_1009900	36738.2	-0.274162	0.105832	-2.59055	0.00958235	0.0232802	conserved Plasmodium protein, unknown function
PBANKA_0938300	4798.39	0.315139	0.1217	2.58948	0.00961213	0.0233401	heat shock protein J2, putative
PBANKA_0606100	656.864	-0.417716	0.161371	-2.58854	0.00963839	0.0233914	tRNA delta(2)-isopentenylpyrophosphate transferase, putative
PBANKA_1311100	1449.8	0.358463	0.138535	2.58753	0.00966677	0.0234478	mitochondrial ribosomal protein S14 precursor, putative
PBANKA_1033200	1191.87	-0.345714	0.133718	-2.5854	0.00972663	0.023568	DNA damage-inducible protein 1, putative
PBANKA_1123600	309.881	-0.541434	0.209408	-2.58554	0.00972253	0.023568	N-acetylglucosaminylphosphatidylinositol deacetylase, putative
PBANKA_1026500	1914.72	0.326721	0.126479	2.5832	0.00978872	0.0236933	metacaspase-3, putative
PBANKA_1039400	12604.7	-0.290126	0.112306	-2.58335	0.00978469	0.0236933	ribosomal protein S27a, putative
PBANKA_0904200	18213.9	-0.251364	0.0973404	-2.58232	0.00981391	0.0237416	conserved Plasmodium protein, unknown function
PBANKA_1443400	851.958	-0.392204	0.1519	-2.58198	0.00982356	0.0237524	conserved Plasmodium protein, unknown function
PBANKA_1145800	29300.3	0.347481	0.134657	2.58049	0.00986601	0.0238424	membrane associated histidine-rich protein 1a
PBANKA_1358700	1723.79	-0.367635	0.142493	-2.58003	0.00987919	0.0238616	conserved Plasmodium protein, unknown function
PBANKA_1032200	2106.46	-0.336755	0.130633	-2.57787	0.00994104	0.0239941	WD repeat-containing protein, putative
PBANKA_0928900	1137.54	-0.363371	0.140964	-2.57775	0.00994455	0.0239941	conserved protein, unknown function
PBANKA_1301000	1182.87	0.355575	0.137987	2.57687	0.00996992	0.0240426	conserved protein, unknown function
PBANKA_1341700	223.077	0.598605	0.232345	2.57636	0.00998459	0.0240653	conserved Plasmodium protein, unknown function
PBANKA_1003100	6772.69	-0.265663	0.103174	-2.57491	0.0100266	0.0241411	pre-mRNA-processing-splicing factor 8, putative
PBANKA_1130400	6038.3	-0.303925	0.118027	-2.57505	0.0100226	0.0241411	proteasome subunit alpha type-4, putative
PBANKA_1141700	23503.6	0.276026	0.107349	2.5713	0.0101316	0.024381	ubiquitin-60S ribosomal protein L40, putative
PBANKA_1400061	401.556	0.481563	0.187447	2.56906	0.0101973	0.0245263	PIR protein
PBANKA_0906600	740.972	0.406984	0.158651	2.56527	0.0103096	0.0247831	coproporphyrinogen-III oxidase, putative
PBANKA_1318800	10943.7	-0.326572	0.127318	-2.56502	0.010317	0.0247879	protein tyrosine phosphatase
PBANKA_1228100	13019	0.246913	0.0963111	2.5637	0.0103562	0.0248691	AP2 domain transcription factor, putative
PBANKA_1314600	280.993	-0.551715	0.21524	-2.56325	0.0103697	0.0248884	acetyl-CoA acetyltransferase, putative
PBANKA_1122700	1794.56	0.32118	0.125364	2.56198	0.0104077	0.0249664	tyrosine kinase-like protein, putative
PBANKA_0714800	190.163	-0.620595	0.242397	-2.56024	0.01046	0.0250787	ribosome assembly protein RRB1, putative
PBANKA_0717900	3778.99	0.277107	0.108343	2.55768	0.0105373	0.0252508	RNA-binding protein, putative
PBANKA_1226800	12674.7	-0.269913	0.10557	-2.55672	0.0105664	0.0252941	DNA repair and recombination protein RAD54, putative
PBANKA_1324000	2645.43	-0.294037	0.115001	-2.55682	0.0105633	0.0252941	60S ribosomal protein L29, putative
PBANKA_1330700	2013.57	-0.361546	0.141428	-2.5564	0.0105762	0.0253042	50S ribosomal protein L22, apicoplast, putative
PBANKA_1431000	369.29	-0.489911	0.191727	-2.55526	0.010611	0.0253741	peptidyl-prolyl cis-trans isomerase, putative
PBANKA_0616800	406.981	-0.492329	0.192899	-2.55227	0.0107024	0.0255793	actin-related protein, putative
PBANKA_1231600	12211.5	-0.285415	0.111943	-2.54964	0.0107834	0.0257595	AP2 domain transcription factor AP2-O2
PBANKA_0705900	3970.95	-0.280521	0.110155	-2.54661	0.0108776	0.0259708	lipase maturation factor, putative
PBANKA_0923500	1236.42	-0.370824	0.145633	-2.5463	0.0108873	0.0259804	ribosome biogenesis regulatory protein, putative
PBANKA_0915500	244.943	-0.589969	0.231829	-2.54484	0.0109328	0.0260753	glycine cleavage system H protein, putative
PBANKA_0814600	175.635	0.66612	0.261811	2.54428	0.0109503	0.0261035	conserved Plasmodium protein, unknown function
PBANKA_0512000	23949.9	-0.278563	0.109499	-2.54398	0.0109596	0.026112	palmitoyltransferase DHHC10
PBANKA_1446900	1639.59	-0.326632	0.128533	-2.54123	0.0110464	0.026305	dihydrolipoyl dehydrogenase, mitochondrial, putative
PBANKA_0938600	1589.81	-0.320321	0.126106	-2.5401	0.011082	0.0263762	casein kinase 2, alpha subunit
PBANKA_0929400	10410.8	-0.253069	0.0996532	-2.5395	0.0111012	0.0264044	myosin light chain B, putative
PBANKA_1363900	2236.23	-0.314625	0.123899	-2.53936	0.0111055	0.0264044	conserved protein, unknown function
PBANKA_1402100	87.4867	-0.789332	0.311251	-2.536	0.0112127	0.0266456	conserved Plasmodium protein, unknown function
PBANKA_0512400	1577.4	-0.39324	0.155143	-2.53469	0.0112546	0.0267173	rRNA-processing protein EBP2, putative
PBANKA_1104800	131.384	-0.762499	0.300812	-2.5348	0.0112512	0.0267173	actin-like protein, putative
PBANKA_1034600	368.345	0.501777	0.197996	2.53428	0.0112679	0.026735	conserved Plasmodium protein, unknown function
PBANKA_0911900	276.345	0.541829	0.213888	2.53324	0.0113015	0.0267867	conserved Plasmodium protein, unknown function
PBANKA_0312400	10466	0.260013	0.102636	2.53334	0.011298	0.0267867	DNA-directed RNA polymerase II subunit RPB2, putative
PBANKA_0943400	275319	-0.28754	0.113542	-2.53247	0.0113264	0.0268318	CPW-WPC family protein
PBANKA_1454400	409.561	-0.488795	0.193031	-2.53221	0.0113347	0.0268376	3-hydroxyisobutyryl-coenzyme A hydrolase, putative
PBANKA_1436600	369388	-0.26612	0.105193	-2.52982	0.0114122	0.0270071	inner membrane complex protein 1h
PBANKA_0610500	264.519	-0.912784	0.361021	-2.52834	0.0114604	0.0271071	glutathione peroxidase-like thioredoxin peroxidase
PBANKA_0303700	12054.7	0.271868	0.107563	2.52751	0.0114873	0.0271567	DNA repair protein RAD2, putative
PBANKA_0815100	3067.5	-0.306437	0.121297	-2.52633	0.0115261	0.0272342	conserved Plasmodium protein, unknown function
PBANKA_0501500	597.209	-0.434227	0.171949	-2.52533	0.011559	0.027298	enoyl-CoA hydratase-related protein, putative
PBANKA_1306200	5693.91	0.26125	0.103503	2.52408	0.0116002	0.027381	tRNA import protein tRIP, putative
PBANKA_1303600	1708.32	0.313541	0.124359	2.52125	0.011694	0.0275882	leucine carboxyl methyltransferase, putative
PBANKA_0930200	2624.12	0.295376	0.11725	2.51919	0.0117625	0.0277354	DNA mismatch repair protein MLH, putative
PBANKA_0807300	403.865	-0.472783	0.187703	-2.51878	0.0117762	0.0277533	conserved Plasmodium protein, unknown function
PBANKA_0819200	7764.72	0.271322	0.107735	2.51841	0.0117887	0.0277541	50S ribosomal protein L3, apicoplast, putative
PBANKA_0808800	345.027	-0.52847	0.209829	-2.51857	0.0117834	0.0277541	conserved Plasmodium protein, unknown function
PBANKA_0910200	9300.8	0.249952	0.0992994	2.51715	0.0118307	0.0278387	protein phosphatase PPM2
PBANKA_1226200	494.83	-0.438522	0.174375	-2.51482	0.0119094	0.0280094	methionine aminopeptidase 1c, putative
PBANKA_1409700	427.226	-0.481019	0.191407	-2.51307	0.0119687	0.0281345	alternative splicing regulator, putative
PBANKA_1225100	2122.53	0.325234	0.129439	2.51265	0.0119827	0.0281529	conserved Plasmodium protein, unknown function
PBANKA_1315500	10742.2	0.248265	0.0989235	2.50967	0.0120845	0.0283774	sortilin, putative
PBANKA_1029500	224.121	0.573391	0.228713	2.50703	0.012175	0.0285605	conserved Plasmodium protein, unknown function
PBANKA_1243100	6355.91	-0.254955	0.101691	-2.50716	0.0121706	0.0285605	F-actin-capping protein subunit alpha
PBANKA_1319100	2574.93	0.338192	0.135098	2.5033	0.012304	0.028835	hemolysin III, putative
PBANKA_1109700	5703.54	0.300761	0.120146	2.50329	0.0123046	0.028835	conserved Plasmodium protein, unknown function
PBANKA_1327300	12764.1	0.29718	0.118753	2.5025	0.0123318	0.0288839	fam-a protein
PBANKA_1224000	1605.31	0.313228	0.12527	2.50043	0.0124042	0.0290385	conserved Plasmodium protein, unknown function
PBANKA_0721400	771.55	0.402945	0.161209	2.49952	0.0124363	0.0290987	conserved Plasmodium protein, unknown function
PBANKA_0820200	397.401	0.480939	0.192445	2.4991	0.0124508	0.0291177	thioredoxin-like protein 1, putative
PBANKA_1338800	447.646	-0.481639	0.192754	-2.49872	0.0124643	0.0291344	conserved Plasmodium protein, unknown function
PBANKA_1333700	41041.1	-0.241383	0.0967508	-2.49489	0.0125997	0.0294209	phosphodiesterase delta
PBANKA_1111000	6572.77	-0.333169	0.13355	-2.49471	0.0126062	0.0294209	RNA pseudouridylate synthase, putative
PBANKA_1024200	246.638	-0.569527	0.228294	-2.49471	0.012606	0.0294209	conserved Plasmodium protein, unknown function
PBANKA_0007801	80.7996	-0.775894	0.311071	-2.49427	0.0126217	0.0294291	fam-b protein
PBANKA_1214100	88.0116	-0.781259	0.313225	-2.49424	0.0126226	0.0294291	tubulin binding cofactor c, putative
PBANKA_1453500	2744.81	0.282098	0.11313	2.49359	0.012646	0.0294536	HD superfamily phosphohydrolase protein, putative
PBANKA_0107000	2606.45	-0.284137	0.11394	-2.49375	0.01264	0.0294536	conserved Plasmodium protein, unknown function
PBANKA_1026300	7881.86	-0.25195	0.101075	-2.49271	0.0126774	0.0295115	conserved Plasmodium protein, unknown function
PBANKA_1020800	188.646	-0.646196	0.259359	-2.49151	0.01272	0.0295958	conserved Plasmodium protein, unknown function
PBANKA_0901500	747.677	0.408986	0.164168	2.49127	0.0127287	0.0296008	conserved Plasmodium protein, unknown function
PBANKA_0408600	310.62	-0.511865	0.205549	-2.49023	0.012766	0.0296724	eukaryotic translation initiation factor 3 subunit K, putative
PBANKA_1003200	645.65	-0.406457	0.163959	-2.47902	0.0131745	0.0306065	conserved Plasmodium protein, unknown function
PBANKA_0710700	1572.35	-0.316959	0.127869	-2.47877	0.0131835	0.0306118	RNA-binding protein, putative
PBANKA_1401900	754.739	0.38097	0.154013	2.47362	0.0133753	0.0310413	LisH domain-containing protein, putative
PBANKA_0617500	543.293	-0.426688	0.172567	-2.47259	0.0134137	0.0311147	exosome complex component CSL4, putative
PBANKA_1233300	9324.65	0.248079	0.100353	2.47206	0.0134336	0.031145	ATP-dependent RNA helicase DDX23, putative
PBANKA_1133700	2350.15	0.289426	0.117138	2.47082	0.0134802	0.0312372	conserved Plasmodium protein, unknown function
PBANKA_0601700	65.2013	-0.814281	0.329591	-2.47058	0.0134895	0.0312429	conserved Plasmodium protein, unknown function
PBANKA_1219500	893.61	-0.366712	0.148552	-2.46858	0.013565	0.0314018	chloroquine resistance transporter, putative
PBANKA_0824600	2309.19	0.312192	0.126584	2.46628	0.0136525	0.0315884	conserved protein, unknown function
PBANKA_1227100	2426	-0.289823	0.117563	-2.46525	0.0136917	0.0316629	U3 small nucleolar RNA-associated protein 14, putative
PBANKA_0405100	1804.45	-0.362194	0.146998	-2.46393	0.0137422	0.0317636	membrane magnesium transporter, putative
PBANKA_0311100	1300.91	-0.346455	0.140641	-2.46339	0.0137629	0.0317953	mitochondrial large ribosomal subunit, putative
PBANKA_0110300	291.281	-0.540963	0.219668	-2.46264	0.0137918	0.0318461	conserved Plasmodium protein, unknown function
PBANKA_0830100	256.339	-0.570247	0.231733	-2.46079	0.013863	0.0319943	conserved Plasmodium protein, unknown function
PBANKA_MIT00700	196.479	-0.691668	0.281159	-2.46006	0.0138914	0.0320435	unspecified product
PBANKA_1426800	124.39	-0.680068	0.276474	-2.45979	0.0139018	0.0320513	conserved Plasmodium protein, unknown function
PBANKA_1462800	721.393	-0.383083	0.1558	-2.45881	0.0139398	0.0321228	apicoplast dimethyladenosine synthase, putative
PBANKA_0107900	4695.39	0.26311	0.107021	2.45848	0.0139525	0.0321358	conserved Plasmodium protein, unknown function
PBANKA_1422900	86987.9	-0.244363	0.099473	-2.45658	0.0140266	0.0322903	conserved Plasmodium protein, unknown function
PBANKA_1101200	27782.4	-0.238159	0.0969691	-2.45603	0.014048	0.0323069	Plasmodium exported protein, unknown function
PBANKA_0833300	90.0201	-0.774376	0.31528	-2.45615	0.0140434	0.0323069	palmitoyltransferase DHHC6, putative
PBANKA_1319300	1409.31	0.320319	0.13052	2.45417	0.0141209	0.0324582	ferlin, putative
PBANKA_0941100	11913.7	0.266631	0.108848	2.44958	0.0143022	0.0328583	conserved Apicomplexan protein, unknown function
PBANKA_0834400	6671.23	-0.252021	0.102903	-2.44911	0.0143209	0.0328849	mitochondrial-processing peptidase subunit beta, putative
PBANKA_1017800	1659.66	0.303082	0.123817	2.44783	0.014372	0.0329855	conserved Plasmodium protein, unknown function
PBANKA_0307000	14670.8	-0.350846	0.143466	-2.44549	0.0144654	0.0331771	60S ribosomal protein L37ae, putative
PBANKA_1355600	89.047	-0.761011	0.311204	-2.44538	0.01447	0.0331771	sporozoite protein essential for cell traversal
PBANKA_1324100	4238.59	-0.294729	0.120552	-2.44482	0.0144925	0.033212	ubiquitin carboxyl-terminal hydrolase isozyme L3, putative
PBANKA_1340500	919.594	0.355735	0.145549	2.4441	0.0145215	0.0332618	conserved Plasmodium protein, unknown function
PBANKA_1407800	7256.62	0.26648	0.109174	2.44086	0.0146524	0.0335446	U4/U6 small nuclear ribonucleoprotein PRP3, putative
PBANKA_1353400	1901.9	-0.316993	0.129898	-2.44031	0.0146745	0.0335785	secreted ookinete protein, putative
PBANKA_0105800	159.432	-0.65729	0.269469	-2.43921	0.0147196	0.0336648	RING zinc finger protein, putative
PBANKA_0927600	23940.6	-0.273442	0.112158	-2.43801	0.0147685	0.0337598	conserved Plasmodium protein, unknown function
PBANKA_0106900	686.826	0.388602	0.159448	2.43717	0.0148026	0.0338208	conserved Plasmodium protein, unknown function
PBANKA_0211600	3548.86	0.263176	0.108052	2.43564	0.0148654	0.0339473	mTERF domain-containing protein, putative
PBANKA_0836600	163.36	0.621637	0.255459	2.43341	0.0149573	0.0341401	fam-b protein
PBANKA_1321200	5157.68	0.257055	0.10572	2.43147	0.0150377	0.0343064	vacuolar protein sorting-associated protein 4, putative
PBANKA_0817900	688.402	0.387494	0.159397	2.43099	0.0150575	0.0343224	zinc finger protein, putative
PBANKA_0621000	1627.05	-0.321349	0.132191	-2.43094	0.0150598	0.0343224	dynactin subunit 5, putative
PBANKA_1212400	423.835	0.45602	0.187684	2.42973	0.0151102	0.0344203	GDP-L-fucose synthase, putative
[truncated: 2,561 more rows]

## Sheet: CRK5_15min
Gene ID	baseMean	log2FoldChange	lfcSE	stat	pvalue	padj	Product_Call
PBANKA_1230200	3554.51	-6.45756	0.140185	-46.0645	0	3.74719e-288	cdc2-related protein kinase 5
PBANKA_0317161	3049.29	-5.5357	0.123769	-44.7261	0	0	erythrocyte membrane antigen 1
PBANKA_0300100	1161.18	-3.93167	0.133039	-29.5527	6.06439e-192	9.32906e-189	PIR protein
PBANKA_1100700	502.531	-3.92823	0.175699	-22.3577	1.01595e-110	5.20957e-108	fam-a protein
PBANKA_1146261	1430.5	-2.68018	0.1071	-25.025	3.27074e-138	2.15635e-135	PIR protein
PBANKA_1146761	1067.05	-2.19962	0.112669	-19.5229	7.01403e-85	2.48998e-82	PIR protein
PBANKA_0317141	10398.8	-2.163	0.0852907	-25.3603	6.91321e-142	5.31741e-139	fam-a protein
PBANKA_1465051	108.224	-1.55829	0.248415	-6.27293	3.54324e-10	1.58758e-09	Plasmodium exported protein, unknown function
PBANKA_0722801	623.621	-1.42426	0.128256	-11.1048	1.18853e-28	3.42815e-27	fam-b protein
PBANKA_0521241	3757.55	-1.39818	0.0999891	-13.9833	1.97119e-44	2.33257e-42	5.8S ribosomal RNA
PBANKA_1040621	447.483	-1.28413	0.144715	-8.87354	7.08599e-19	7.12458e-18	fam-b protein
PBANKA_0943700	1132.8	-1.27306	0.112597	-11.3064	1.21955e-29	3.99163e-28	fam-b protein
PBANKA_1400041	1097.36	-1.24345	0.109236	-11.3832	5.07281e-30	1.74709e-28	fam-b protein
PBANKA_1465841	782.272	-1.20291	0.121659	-9.88757	4.7131e-23	7.74055e-22	fam-b protein
PBANKA_0400500	5455.9	-1.15583	0.0887473	-13.0239	8.95321e-39	7.3784e-37	PIR protein
PBANKA_0830700	127.46	-1.15428	0.226495	-5.09625	3.46447e-07	1.11496e-06	procollagen lysine 5-dioxygenase, putative
PBANKA_1423700	10949.7	-1.13206	0.0850934	-13.3038	2.2008e-40	2.11597e-38	GDP-mannose 4,6-dehydratase, putative
PBANKA_0622941	822.608	-1.12778	0.118251	-9.53719	1.46748e-21	2.00367e-20	5.8S ribosomal RNA
PBANKA_0109800	282.792	-1.11746	0.187604	-5.95645	2.57777e-09	1.06694e-08	conserved protein, unknown function
PBANKA_0823200	60514.5	-1.07943	0.0840038	-12.8498	8.62297e-38	6.74492e-36	conserved protein, unknown function
PBANKA_1311400	10003.3	-1.06697	0.101488	-10.5133	7.50068e-26	1.64055e-24	conserved protein, unknown function
PBANKA_1453900	66.6123	-1.04476	0.28206	-3.70403	0.000212204	0.000483377	conserved protein, unknown function
PBANKA_1040500	84.8143	-1.02623	0.262806	-3.90489	9.42691e-05	0.000223792	PIR protein, pseudogene
PBANKA_1002100	11800.3	-1.02323	0.0830354	-12.3228	6.82824e-35	4.50176e-33	6-cysteine protein P36
PBANKA_1137400	5594.51	-1.01482	0.0853384	-11.8917	1.3067e-32	6.3478e-31	conserved Plasmodium protein, unknown function
PBANKA_0201700	663.692	-0.997426	0.127651	-7.81371	5.55273e-15	3.75746e-14	conserved Plasmodium protein, unknown function
PBANKA_0923300	35230.9	-0.996724	0.0739553	-13.4774	2.12515e-41	2.17946e-39	conserved protein, unknown function
PBANKA_1443200	1143.04	-0.991044	0.106918	-9.26918	1.87581e-20	2.23691e-19	RNA pseudouridylate synthase, putative
PBANKA_1455000	4756.46	-0.987298	0.0841611	-11.7311	8.83469e-32	3.95845e-30	mitochondrial carrier protein, putative
PBANKA_1340600	1053.98	-0.984779	0.11673	-8.43641	3.2724e-17	2.7692e-16	conserved Plasmodium protein, unknown function
PBANKA_0515000	949229	-0.982648	0.102875	-9.55183	1.27425e-21	1.76068e-20	ookinete surface protein P25
PBANKA_1459500	125501	-0.978105	0.0788994	-12.3969	2.7176e-35	1.84437e-33	myosin A tail domain interacting protein MTIP, putative
PBANKA_1329900	423.35	-0.976832	0.145409	-6.71781	1.84474e-11	9.26384e-11	conserved Plasmodium protein, unknown function
PBANKA_1129000	32911.2	-0.969498	0.0830335	-11.676	1.69094e-31	7.09424e-30	secreted ookinete protein, putative
PBANKA_0512000	21802.6	-0.963428	0.103403	-9.31721	1.19438e-20	1.45054e-19	palmitoyltransferase DHHC10
PBANKA_1415200	14435.2	-0.957563	0.103549	-9.24742	2.29973e-20	2.71439e-19	conserved protein, unknown function
PBANKA_1338100	84200.1	-0.957223	0.0891815	-10.7334	7.09179e-27	1.72256e-25	conserved protein, unknown function
PBANKA_0312000	6714.32	-0.956661	0.0796512	-12.0106	3.1247e-33	1.63869e-31	conserved Plasmodium protein, unknown function
PBANKA_1230900	209.451	-0.952641	0.185464	-5.13653	2.79853e-07	9.06967e-07	RAP protein, putative
PBANKA_1305200	38210.3	-0.952169	0.109604	-8.68733	3.71071e-18	3.46658e-17	serine/threonine protein kinase, putative
PBANKA_0514900	1.14987e+06	-0.949646	0.083762	-11.3374	8.56121e-30	2.86304e-28	ookinete surface protein P28
PBANKA_1104100	50014.4	-0.946503	0.0864511	-10.9484	6.76165e-28	1.82485e-26	MOLO1 domain-containing protein, putative
PBANKA_1313200	9486.42	-0.94502	0.0981521	-9.62812	6.08318e-22	8.7186e-21	AP2 domain transcription factor AP2-O5, putative
PBANKA_1421700	13176.5	-0.941854	0.203899	-4.61923	3.85173e-06	1.0993e-05	secreted ookinete protein, putative
PBANKA_1245200	88875.9	-0.940953	0.092817	-10.1377	3.7575e-24	6.99228e-23	CPW-WPC family protein
PBANKA_1246921	96.1323	-0.939803	0.25042	-3.75291	0.000174797	0.000401737	PIR protein
PBANKA_1142000	1794.54	-0.934687	0.0948655	-9.85276	6.66868e-23	1.07233e-21	conserved protein, unknown function
PBANKA_1214400	4337.49	-0.930563	0.104881	-8.87256	7.14854e-19	7.17185e-18	conserved Plasmodium protein, unknown function
PBANKA_0623150	112.066	-0.925048	0.255346	-3.62272	0.000291517	0.000648362	conserved rodent malaria protein, unknown function
PBANKA_1430300	48757.7	-0.923377	0.080976	-11.4031	4.0349e-30	1.43897e-28	conserved Plasmodium protein, unknown function
PBANKA_1329100	72539	-0.923373	0.0919296	-10.0443	9.72944e-24	1.73364e-22	plasmepsin VIII
PBANKA_1127500	674.881	-0.919971	0.127858	-7.19524	6.23499e-13	3.53929e-12	glutamyl-tRNA(Gln) amidotransferase subunit B, putative
PBANKA_1233600	87059.2	-0.919886	0.0763541	-12.0476	1.99602e-33	1.08372e-31	secreted ookinete protein, putative
PBANKA_1410800	295.42	-0.919543	0.168231	-5.46596	4.6042e-08	1.64902e-07	mitochondrial ribosomal protein S35 precursor, putative
PBANKA_0517600	115514	-0.916528	0.0918505	-9.97848	1.89353e-23	3.21273e-22	plasmepsin VII
PBANKA_1138600	51986.7	-0.915493	0.0889954	-10.287	8.06758e-25	1.58434e-23	conserved protein, unknown function
PBANKA_0108300	8911.18	-0.915212	0.107495	-8.51399	1.68049e-17	1.47162e-16	palmitoyltransferase DHHC2
PBANKA_1360200	8450.86	-0.914313	0.0819774	-11.1532	6.90491e-29	2.0427e-27	conserved Plasmodium protein, unknown function
PBANKA_1040100	19967.9	-0.912645	0.0955675	-9.54974	1.30023e-21	1.78976e-20	choline kinase
PBANKA_1342300	42072.4	-0.91215	0.0863011	-10.5694	4.13175e-26	9.28908e-25	conserved protein, unknown function
PBANKA_0101500	7211.52	-0.911592	0.0871407	-10.4612	1.3026e-25	2.80912e-24	conserved Plasmodium protein, unknown function
PBANKA_0912500	27371.7	-0.909835	0.107107	-8.49461	1.98603e-17	1.71639e-16	conserved Plasmodium protein, unknown function
PBANKA_1140900	5909.42	-0.909312	0.0934885	-9.72646	2.32545e-22	3.50717e-21	ribosomal protein S17, putative
PBANKA_0712900	148114	-0.907124	0.080348	-11.2899	1.47132e-29	4.78178e-28	high mobility group protein B2
PBANKA_0703300	8847.66	-0.905879	0.0870451	-10.407	2.30336e-25	4.78829e-24	conserved Plasmodium protein, unknown function
PBANKA_0923600	3350.96	-0.903025	0.101821	-8.86871	7.39992e-19	7.37594e-18	GrpE protein homolog, mitochondrial, putative
PBANKA_1436600	325540	-0.901056	0.0930554	-9.683	3.56102e-22	5.20067e-21	inner membrane complex protein 1h
PBANKA_0722900	108.418	-0.900945	0.251256	-3.58577	0.000336085	0.000741057	PIR protein, pseudogene
PBANKA_0901900	53755.3	-0.89926	0.0963519	-9.33308	1.02836e-20	1.2622e-19	tubulin--tyrosine ligase, putative
PBANKA_0916700	66569.3	-0.899255	0.0859856	-10.4582	1.34383e-25	2.88455e-24	conserved Plasmodium protein, unknown function
PBANKA_1018100	8456.89	-0.894637	0.221175	-4.04493	5.23397e-05	0.000128688	ABC transporter G family member 2, putative
PBANKA_0521261	15775.9	-0.893447	0.209487	-4.26492	1.99973e-05	5.23469e-05	28S ribosomal RNA
PBANKA_0203600	22841.6	-0.890608	0.0822108	-10.8332	2.39593e-27	6.10895e-26	conserved Plasmodium protein, unknown function
PBANKA_1008300	9631.54	-0.888455	0.101531	-8.75055	2.12309e-18	2.02858e-17	GTP-binding protein, putative
PBANKA_0615500	5973.69	-0.887284	0.0931943	-9.52079	1.71867e-21	2.33284e-20	conserved Plasmodium protein, unknown function
PBANKA_0916650	2335.18	-0.886092	0.091732	-9.65958	4.47691e-22	6.43643e-21	conserved Plasmodium protein, unknown function
PBANKA_1246600	1753.27	-0.885177	0.0950078	-9.31688	1.19807e-20	1.45121e-19	cleft-like protein 1
PBANKA_1422900	83185.2	-0.885078	0.0872893	-10.1396	3.68658e-24	6.88809e-23	conserved protein, unknown function
PBANKA_1429500	2369.11	-0.884956	0.0912323	-9.70004	3.01386e-22	4.47233e-21	DNA-directed RNA polymerases I, II, and III subunit RPABC3, putative
PBANKA_0720900	99018.2	-0.883486	0.0861036	-10.2607	1.05899e-24	2.05345e-23	MOLO1 domain-containing protein, putative
PBANKA_0622400	99780.2	-0.882755	0.0875968	-10.0775	6.94836e-24	1.2526e-22	kinesin-19, putative
PBANKA_1414800	10155	-0.878017	0.0791612	-11.0915	1.37938e-28	3.92954e-27	conserved Plasmodium protein, unknown function
PBANKA_1445000	19448.6	-0.876634	0.0850009	-10.3132	6.14037e-25	1.22674e-23	subpellicular microtubule protein 2, putative
PBANKA_1242100	4547.51	-0.876522	0.0929572	-9.42931	4.12813e-21	5.32262e-20	methionine aminopeptidase 1a, putative
PBANKA_1414500	66707.9	-0.876267	0.0858975	-10.2013	1.95621e-24	3.73054e-23	protein kinase, putative
PBANKA_0603300	3057.11	-0.875388	0.102462	-8.54351	1.30205e-17	1.16003e-16	sexual stage-specific protein G37
PBANKA_1239000	7974.31	-0.875242	0.107536	-8.13909	3.98275e-16	2.98383e-15	conserved Plasmodium membrane protein, unknown function
PBANKA_0514800	2606.88	-0.873559	0.0899532	-9.71125	2.7e-22	4.04561e-21	calmodulin, putative
PBANKA_1134900	152480	-0.871281	0.0874327	-9.96516	2.16523e-23	3.63366e-22	zinc finger protein, putative
PBANKA_0823100	57385.7	-0.869378	0.104188	-8.34429	7.16453e-17	5.82118e-16	S-adenosylmethionine synthetase, putative
PBANKA_1460700	45481.4	-0.868581	0.102994	-8.43333	3.35957e-17	2.82927e-16	dipeptidyl aminopeptidase 2
PBANKA_0303500	5589.9	-0.868209	0.0790679	-10.9806	4.74e-28	1.29438e-26	PH domain-containing protein, putative
PBANKA_0606200	203033	-0.866041	0.0870923	-9.94395	2.67985e-23	4.46481e-22	blood stage antigen 41-3 precursor, putative
PBANKA_1334800	52709.4	-0.86574	0.221762	-3.90391	9.46505e-05	0.000224582	conserved Plasmodium protein, unknown function
PBANKA_1318600	243996	-0.864705	0.107751	-8.02503	1.015e-15	7.38838e-15	conserved protein, unknown function
PBANKA_1427100	19256.5	-0.864133	0.110928	-7.79	6.70075e-15	4.50131e-14	aquaporin, putative
PBANKA_1110600	1218.29	-0.863577	0.115816	-7.45649	8.88571e-14	5.45313e-13	conserved Plasmodium protein, unknown function
PBANKA_1434600	22772	-0.862037	0.0903166	-9.54461	1.36617e-21	1.87088e-20	formin 2, putative
PBANKA_0608600	44154.1	-0.861841	0.0901685	-9.55811	1.19922e-21	1.66199e-20	zinc finger protein, putative
PBANKA_1123200	21536.8	-0.860534	0.0882854	-9.74718	1.89657e-22	2.87917e-21	CPW-WPC family protein
PBANKA_1334700	20075.5	-0.860297	0.111121	-7.74199	9.78763e-15	6.52744e-14	transmembrane protein 43, putative
PBANKA_1113200	549.447	-0.86016	0.139979	-6.14493	8.00001e-10	3.45693e-09	mitochondrial import inner membrane translocase subunit TIM16, putative
PBANKA_0407000	2340.49	-0.859494	0.0915209	-9.39124	5.9297e-21	7.45656e-20	conserved protein, unknown function
PBANKA_1207600	483.77	-0.856866	0.14632	-5.85609	4.73899e-09	1.90675e-08	conserved Plasmodium protein, unknown function
PBANKA_0801800	5432.27	-0.856723	0.1151	-7.4433	9.82044e-14	6.00282e-13	conserved Plasmodium protein, unknown function
PBANKA_1340200	2088.97	-0.856634	0.0935741	-9.1546	5.45575e-20	6.11123e-19	U6 snRNA-associated Sm-like protein LSm6, putative
PBANKA_1100860	9420.28	-0.851913	0.089898	-9.47644	2.63102e-21	3.48912e-20	fam-c protein
PBANKA_0510300	624.892	-0.851444	0.125827	-6.76677	1.31692e-11	6.71554e-11	conserved Plasmodium protein, unknown function
PBANKA_0409700	31470.8	-0.851066	0.102139	-8.33244	7.91926e-17	6.36714e-16	plasmepsin VI, putative
PBANKA_0815400	87502.8	-0.850111	0.0860319	-9.88134	5.0159e-23	8.20864e-22	conserved protein, unknown function
PBANKA_1228900	27370.7	-0.849703	0.0748209	-11.3565	6.88501e-30	2.33635e-28	von Willebrand factor A domain-related protein
PBANKA_1115300	251770	-0.848297	0.0984639	-8.61531	6.97523e-18	6.3243e-17	glideosome-associated protein 40, putative
PBANKA_1109300	42349.8	-0.848259	0.075261	-11.2709	1.82688e-29	5.77468e-28	conserved Plasmodium protein, unknown function
PBANKA_1360400	52699.9	-0.848255	0.0731045	-11.6033	3.96407e-31	1.57708e-29	conserved protein, unknown function
PBANKA_1124000	4763.28	-0.848243	0.0963819	-8.80085	1.35786e-18	1.32765e-17	sphingomyelin synthase 2, putative
PBANKA_0314800	1896.15	-0.847614	0.0964065	-8.79209	1.46802e-18	1.42032e-17	conserved protein, unknown function
PBANKA_1463300	53979.9	-0.846554	0.0834369	-10.146	3.45089e-24	6.50036e-23	conserved Plasmodium protein, unknown function
PBANKA_1243500	27234.9	-0.846423	0.0937929	-9.02439	1.80706e-19	1.94651e-18	conserved protein, unknown function
PBANKA_0417200	169631	-0.846129	0.078394	-10.7933	3.70299e-27	9.33842e-26	PH domain-containing protein
PBANKA_0301600	104829	-0.845288	0.0759886	-11.1239	9.60093e-29	2.78669e-27	conserved Plasmodium protein, unknown function
PBANKA_0905900	33415.8	-0.845228	0.201752	-4.18943	2.79656e-05	7.15418e-05	AP2 domain transcription factor AP2-O
PBANKA_0315800	31373.2	-0.844313	0.0974418	-8.66479	4.52365e-18	4.1921e-17	ribosome associated membrane protein RAMP4, putative
PBANKA_1425300	268.194	-0.843974	0.181963	-4.63815	3.51538e-06	1.00892e-05	trypsin-like serine protease, putative
PBANKA_1237200	3695.57	-0.842176	0.0937023	-8.98778	2.52285e-19	2.6704e-18	50S ribosomal protein L17, apicoplast, putative
PBANKA_1439100	63162.3	-0.842162	0.0731706	-11.5096	1.18056e-30	4.54024e-29	BRO1 domain-containing protein, putative
PBANKA_0106300	4427.12	-0.841249	0.112801	-7.45779	8.79854e-14	5.40683e-13	conserved Plasmodium protein, unknown function
PBANKA_1027000	39138.4	-0.84105	0.105793	-7.94997	1.86555e-15	1.31845e-14	serine palmitoyltransferase, putative
PBANKA_1354900	214163	-0.840715	0.0917009	-9.16801	4.81831e-20	5.45012e-19	inner membrane complex protein 1k, putative
PBANKA_1119200	1677.38	-0.840651	0.105652	-7.95683	1.76505e-15	1.259e-14	secreted ookinete protein 25
PBANKA_1205200	3572.3	-0.840473	0.0914433	-9.1912	3.88488e-20	4.45988e-19	transmembrane protein 147, putative
PBANKA_1319500	167690	-0.840402	0.103137	-8.14841	3.68738e-16	2.77606e-15	LCCL domain-containing protein
PBANKA_1323800	8798.33	-0.840215	0.0997028	-8.42719	3.54064e-17	2.97091e-16	kelch domain-containing protein, putative
PBANKA_0110500	38537.5	-0.839544	0.0956727	-8.77517	1.70642e-18	1.63724e-17	leucine-rich repeat protein
PBANKA_0402500	32581.5	-0.839526	0.090236	-9.30367	1.35686e-20	1.63924e-19	phosphatidylethanolamine-binding protein, putative
PBANKA_1352500	82418.5	-0.839462	0.0922458	-9.10027	9.01059e-20	9.87741e-19	CPW-WPC family protein
PBANKA_1407900	81989.1	-0.838777	0.0948897	-8.83949	9.61552e-19	9.52267e-18	HORMA domain protein, putative
PBANKA_0940300	4167.6	-0.838164	0.0884957	-9.47124	2.76548e-21	3.65693e-20	DEAD/DEAH box helicase, putative
PBANKA_0522300	142.145	-0.837758	0.238933	-3.50624	0.000454479	0.000985168	conserved Plasmodium protein, unknown function
PBANKA_0605800	33780.6	-0.837048	0.0909737	-9.20098	3.54699e-20	4.08214e-19	LIMP protein
PBANKA_0830400	107701	-0.833749	0.0945516	-8.81793	1.16594e-18	1.1473e-17	G2 protein
PBANKA_1225500	34559.1	-0.832458	0.0767644	-10.8443	2.12207e-27	5.44074e-26	conserved protein, unknown function
PBANKA_1404600	303.039	-0.831753	0.166221	-5.0039	5.61806e-07	1.76497e-06	conserved Plasmodium protein, unknown function
PBANKA_1142600	75.5519	-0.831005	0.26592	-3.12501	0.00177797	0.00347684	conserved Plasmodium protein, unknown function
PBANKA_1114100	2148.49	-0.830536	0.0958411	-8.66576	4.48523e-18	4.16485e-17	conserved Plasmodium protein, unknown function
PBANKA_1338900	122780	-0.83024	0.0930448	-8.92301	4.53764e-19	4.68483e-18	glideosome associated protein with multiple membrane spans 1, putative
PBANKA_0931600	2144.53	-0.829294	0.113922	-7.27946	3.3515e-13	1.94801e-12	guanine nucleotide-exchange factor SEC12, putative
PBANKA_0504400	93157.3	-0.828479	0.0835139	-9.92026	3.39885e-23	5.62211e-22	conserved Plasmodium protein, unknown function
PBANKA_0310700	11000.9	-0.8265	0.0956368	-8.64207	5.5202e-18	5.0447e-17	conserved protein, unknown function
PBANKA_1231300	44385.3	-0.826171	0.0930634	-8.8775	6.83779e-19	6.89005e-18	major facilitator superfamily domain-containing protein, putative
PBANKA_0821200	26066.6	-0.822373	0.0798361	-10.3008	6.98988e-25	1.37856e-23	conserved Plasmodium protein, unknown function
PBANKA_0523600	3089.65	-0.820772	0.107524	-7.63339	2.28656e-14	1.48001e-13	BSD-domain protein, putative
PBANKA_1114200	23996.9	-0.819263	0.0772187	-10.6096	2.68761e-26	6.2643e-25	ribose-5-phosphate isomerase, putative
PBANKA_1325400	12323.4	-0.818458	0.0797164	-10.2671	9.91138e-25	1.93e-23	conserved Plasmodium protein, unknown function
PBANKA_0810700	316792	-0.818239	0.079797	-10.254	1.13523e-24	2.19209e-23	subpellicular microtubule protein 1, putative
PBANKA_1357900	11906.6	-0.817646	0.0838661	-9.74941	1.85536e-22	2.83526e-21	conserved Plasmodium protein, unknown function
PBANKA_1115000	46521.3	-0.81678	0.0872489	-9.36149	7.86172e-21	9.75319e-20	conserved protein, unknown function
PBANKA_1210200	156299	-0.815835	0.0934996	-8.72555	2.64895e-18	2.5051e-17	PRE-binding protein, putative
PBANKA_1320300	466.902	-0.813742	0.14233	-5.7173	1.08227e-08	4.20428e-08	mitochondrial ribosomal protein L28 precursor, putative
PBANKA_1113500	8106.93	-0.81352	0.0938912	-8.6645	4.53501e-18	4.1942e-17	ras-related protein Rab-1A, putative
PBANKA_1445700	23916.4	-0.813263	0.0825849	-9.8476	7.02007e-23	1.12492e-21	conserved Plasmodium protein, unknown function
PBANKA_0824200	3786.26	-0.813197	0.0915858	-8.87907	6.74234e-19	6.80873e-18	perforin-like protein 3
PBANKA_0620300	66772.8	-0.813151	0.234523	-3.46725	0.000525804	0.00112446	conserved protein, unknown function
PBANKA_0932500	189335	-0.813004	0.0808296	-10.0582	8.44942e-24	1.5114e-22	histone-lysine N-methyltransferase SET7, putative
PBANKA_1112800	5416.22	-0.812641	0.0805753	-10.0855	6.40469e-24	1.15912e-22	conserved protein, unknown function
PBANKA_0706700	17773.9	-0.812388	0.0966879	-8.40218	4.38274e-17	3.62098e-16	dicarboxylate/tricarboxylate carrier, putative
PBANKA_1201800	19400.4	-0.811833	0.103855	-7.81701	5.40939e-15	3.67663e-14	conserved Plasmodium protein, unknown function
PBANKA_1444800	108909	-0.81103	0.0844458	-9.60415	7.67862e-22	1.07711e-20	thioredoxin-like associated protein 1, putative
PBANKA_0105100	17584.8	-0.810829	0.0861198	-9.41512	4.72527e-21	6.02406e-20	conserved Plasmodium protein, unknown function
PBANKA_1120200	2298.76	-0.810041	0.0999838	-8.10173	5.41839e-16	4.0428e-15	pyridoxine biosynthesis protein PDX1, putative
PBANKA_0714000	230463	-0.808951	0.0813876	-9.93948	2.80278e-23	4.65282e-22	meiotic recombination protein DMC1
PBANKA_1033600	332.959	-0.80801	0.172949	-4.67196	2.98333e-06	8.65372e-06	tRNA-dihydrouridine synthase, putative
PBANKA_0408100	1418.01	-0.807887	0.125432	-6.44084	1.18813e-10	5.54423e-10	50S ribosomal protein L9, apicoplast, putative
PBANKA_1106000	27665.8	-0.807068	0.0775396	-10.4085	2.2683e-25	4.73675e-24	conserved Plasmodium protein, unknown function
PBANKA_0932600	55336.5	-0.806824	0.0841777	-9.58477	9.26661e-22	1.29201e-20	conserved protein, unknown function
PBANKA_0816800	13461.1	-0.806064	0.087436	-9.21891	3.00144e-20	3.48908e-19	glycolipid transfer protein, putative
PBANKA_0938000	65577.3	-0.805979	0.0934052	-8.62885	6.19737e-18	5.65234e-17	conserved Plasmodium protein, unknown function
PBANKA_0714200	8185.73	-0.805268	0.0991216	-8.12404	4.50906e-16	3.37266e-15	chaperone protein ClpB1, putative
PBANKA_0200600	15104.3	-0.804723	0.0907738	-8.86515	7.64025e-19	7.59908e-18	fam-a protein
PBANKA_0825500	9683.7	-0.804529	0.0988164	-8.14166	3.89894e-16	2.92579e-15	conserved Plasmodium protein, unknown function
PBANKA_1419300	36964.2	-0.803184	0.0972679	-8.25745	1.48819e-16	1.16407e-15	conserved Plasmodium protein, unknown function
PBANKA_0306900	14110.4	-0.802659	0.0797101	-10.0697	7.51876e-24	1.35016e-22	Sec61-gamma subunit of protein translocation complex, putative
PBANKA_1355900	78966	-0.802181	0.0959697	-8.3587	6.34157e-17	5.17073e-16	phosphoenolpyruvate carboxykinase, putative
PBANKA_1437600	139132	-0.80138	0.0952048	-8.41743	3.84827e-17	3.20574e-16	glideosome-associated protein 45, putative
PBANKA_1353800	140542	-0.799955	0.0898732	-8.90094	5.53779e-19	5.62927e-18	conserved Plasmodium protein, unknown function
PBANKA_1009900	35921	-0.799536	0.0747368	-10.698	1.03969e-26	2.48609e-25	conserved Plasmodium protein, unknown function
PBANKA_1121000	8165.89	-0.798191	0.0993139	-8.03705	9.20261e-16	6.72967e-15	conserved Plasmodium protein, unknown function
PBANKA_1120400	121229	-0.79796	0.0838827	-9.5128	1.85597e-21	2.50447e-20	inner membrane complex protein 1j, putative
PBANKA_1200900	539.664	-0.797877	0.13156	-6.06474	1.32171e-09	5.59606e-09	conserved protein, unknown function
PBANKA_0903800	37090.5	-0.797017	0.0895079	-8.90442	5.36644e-19	5.46713e-18	serine/threonine protein kinase, putative
PBANKA_1320800	141033	-0.796581	0.0852348	-9.34572	9.12667e-21	1.12619e-19	conserved Plasmodium protein, unknown function
PBANKA_1219100	22761.2	-0.794547	0.0785264	-10.1182	4.58729e-24	8.40093e-23	inner membrane complex protein 1d
PBANKA_1019800	14451.6	-0.792652	0.0865383	-9.15955	5.21157e-20	5.86619e-19	calcium-dependent protein kinase, putative
PBANKA_1300900	1922.77	-0.792224	0.0935538	-8.46811	2.4941e-17	2.14344e-16	cytochrome c oxidase assembly protein COX11, putative
PBANKA_0902900	81309.2	-0.79037	0.0855981	-9.2335	2.6192e-20	3.07573e-19	conserved protein, unknown function
PBANKA_1138900	15054.2	-0.789634	0.102939	-7.67087	1.70835e-14	1.11199e-13	conserved Plasmodium protein, unknown function
PBANKA_1317200	121684	-0.789603	0.0909123	-8.68533	3.77642e-18	3.52085e-17	NAD(P) transhydrogenase, putative
PBANKA_1232600	10309.3	-0.789163	0.085174	-9.26531	1.94511e-20	2.31357e-19	apicortin, putative
PBANKA_1417400	12169	-0.788616	0.0905771	-8.70658	3.13194e-18	2.94377e-17	conserved Plasmodium protein, unknown function
PBANKA_0827400	18357.9	-0.78855	0.0893902	-8.82144	1.12997e-18	1.11428e-17	conserved Plasmodium protein, unknown function
PBANKA_1225300	14159.9	-0.786465	0.0904146	-8.69843	3.36505e-18	3.15645e-17	conserved Plasmodium protein, unknown function
PBANKA_1357700	6178.06	-0.786403	0.0819773	-9.59293	8.56149e-22	1.19731e-20	aspartate carbamoyltransferase, putative
PBANKA_0502000	15367.2	-0.786303	0.0982839	-8.00032	1.241e-15	8.97682e-15	conserved Plasmodium protein, unknown function
PBANKA_1300081	116.419	-0.784645	0.239162	-3.28081	0.00103509	0.00210996	PIR protein, pseudogene
PBANKA_1335000	11152.3	-0.783661	0.0815368	-9.61114	7.17516e-22	1.01575e-20	conserved Plasmodium protein, unknown function
PBANKA_0819000	73830	-0.782832	0.110532	-7.0824	1.41679e-12	7.8025e-12	glideosome-associated protein 50, putative
PBANKA_1456300	709.356	-0.781576	0.140439	-5.56524	2.61786e-08	9.64202e-08	mitochondrial import inner membrane translocase subunit TIM13, putative
PBANKA_0410800	219.447	-0.781461	0.181436	-4.3071	1.65411e-05	4.39984e-05	ubiquitin-protein ligase, putative
PBANKA_1329400	28277.7	-0.779819	0.102761	-7.5887	3.23129e-14	2.05972e-13	conserved protein, unknown function
PBANKA_0417600	22218.6	-0.778964	0.202911	-3.83895	0.000123562	0.000288728	LCCL domain-containing protein
PBANKA_0103200	409.743	-0.777506	0.155901	-4.98719	6.12642e-07	1.91554e-06	conserved protein, unknown function
PBANKA_0306600	4541.97	-0.776252	0.0937169	-8.28295	1.20165e-16	9.46354e-16	conserved Plasmodium protein, unknown function
PBANKA_1225900	49409	-0.775231	0.0841115	-9.21671	3.06366e-20	3.54355e-19	conserved Plasmodium protein, unknown function
PBANKA_0518500	20305.7	-0.774896	0.0758208	-10.2201	1.6118e-24	3.08649e-23	ADP-ribosylation factor, putative
PBANKA_1029300	1362.06	-0.773845	0.110793	-6.9846	2.85678e-12	1.5438e-11	30S ribosomal protein S9, putative
PBANKA_1315300	69678.3	-0.771623	0.101751	-7.58345	3.36479e-14	2.13891e-13	LCCL domain-containing protein
PBANKA_0939500	37667.9	-0.770256	0.0861481	-8.94107	3.85429e-19	4.0062e-18	DNA repair protein RAD51
PBANKA_1427400	996.228	-0.769436	0.11137	-6.90882	4.88707e-12	2.57464e-11	apicoplast ribosomal protein L33 precursor, putative
PBANKA_1437700	41944.5	-0.768807	0.0830855	-9.25321	2.17853e-20	2.58456e-19	conserved Plasmodium protein, unknown function
PBANKA_1364400	15993.4	-0.768634	0.0861479	-8.92227	4.56833e-19	4.70599e-18	inner membrane complex protein 1f, putative
PBANKA_0609500	128954	-0.76829	0.0953614	-8.05662	7.84338e-16	5.79155e-15	kinesin-7, putative
PBANKA_0828100	3970.18	-0.768083	0.0959213	-8.00742	1.17138e-15	8.48653e-15	fumarate hydratase, putative
PBANKA_0713300	4691.4	-0.766809	0.0822994	-9.31731	1.19324e-20	1.45054e-19	histidine triad nucleotide-binding protein 1, putative
PBANKA_1411700	1219.3	-0.766165	0.110825	-6.9133	4.73517e-12	2.50319e-11	peptidyl-prolyl cis-trans isomerase, putative
PBANKA_1015000	5463.27	-0.76565	0.089761	-8.52987	1.46514e-17	1.29533e-16	mitochondrial ribosomal protein L15 precursor, putative
PBANKA_0516000	13838.7	-0.76547	0.0762618	-10.0374	1.04388e-23	1.84578e-22	conserved Plasmodium protein, unknown function
PBANKA_1334900	50074.8	-0.765326	0.0838231	-9.13025	6.8341e-20	7.59985e-19	conserved Plasmodium protein, unknown function
PBANKA_1415900	538.822	-0.764337	0.143853	-5.31334	1.07636e-07	3.67141e-07	zinc finger protein, putative
PBANKA_0815700	9236.69	-0.763475	0.109127	-6.99624	2.6293e-12	1.42588e-11	major facilitator superfamily-related transporter, putative
PBANKA_0932700	500.391	-0.763468	0.139428	-5.47573	4.3571e-08	1.56604e-07	conserved protein, unknown function
PBANKA_1204100	6707.07	-0.762173	0.0807636	-9.43709	3.83271e-21	5.01075e-20	conserved protein, unknown function
PBANKA_0213300	605.189	-0.761117	0.131251	-5.79894	6.67367e-09	2.63464e-08	1-cys peroxiredoxin, putative
PBANKA_1451100	10042.9	-0.760917	0.0807788	-9.41975	4.52161e-21	5.78177e-20	conserved Plasmodium protein, unknown function
PBANKA_1128800	69731.4	-0.760338	0.0772819	-9.8385	7.68506e-23	1.22299e-21	CPW-WPC family protein
PBANKA_0612900	64.2374	-0.759678	0.286773	-2.64906	0.00807161	0.0140568	conserved Plasmodium protein, unknown function
PBANKA_0714600	5127.11	-0.759449	0.0863392	-8.79611	1.41639e-18	1.37614e-17	vacuolar protein sorting-associated protein 2, putative
PBANKA_0518600	300.622	-0.758279	0.161438	-4.69702	2.63981e-06	7.71548e-06	conserved protein, unknown function
PBANKA_1126800	15087.7	-0.758228	0.0798324	-9.49775	2.14483e-21	2.87744e-20	HECT-domain (ubiquitin-transferase), putative
PBANKA_1439300	478	-0.757275	0.158029	-4.792	1.65125e-06	4.91963e-06	WD repeat-containing protein, putative
PBANKA_1363600	3963.53	-0.755406	0.103019	-7.33272	2.25532e-13	1.34128e-12	conserved Plasmodium protein, unknown function
PBANKA_0821400	15152.6	-0.754247	0.097668	-7.72256	1.1402e-14	7.54953e-14	ADP-ribosylation factor, putative
PBANKA_0208600	513.801	-0.753914	0.13672	-5.5143	3.50164e-08	1.27849e-07	conserved protein, unknown function
PBANKA_0410700	846.741	-0.753249	0.116413	-6.47051	9.76745e-11	4.60908e-10	conserved Plasmodium protein, unknown function
PBANKA_0707100	255383	-0.752258	0.0895571	-8.39976	4.47392e-17	3.68699e-16	inner membrane complex protein 1i
PBANKA_0714300	14956.5	-0.751951	0.0825228	-9.11204	8.08476e-20	8.90481e-19	small heat shock protein HSP20
PBANKA_1436400	3697.34	-0.749659	0.0839235	-8.93264	4.15949e-19	4.31372e-18	conserved Plasmodium protein, unknown function
PBANKA_0915400	760.493	-0.747669	0.128831	-5.80347	6.49548e-09	2.56869e-08	conserved Plasmodium protein, unknown function
PBANKA_0926500	1487.35	-0.74632	0.245054	-3.04554	0.00232264	0.00444035	peptidase M16, putative
PBANKA_1460600	317.736	-0.746152	0.165609	-4.50549	6.62194e-06	1.83105e-05	conserved Plasmodium protein, unknown function
PBANKA_1323300	4640.01	-0.745352	0.0824261	-9.04267	1.52898e-19	1.65639e-18	pyridoxal 5'-phosphate synthase, putative
PBANKA_0704900	30843.2	-0.745108	0.0864664	-8.6173	6.85496e-18	6.22749e-17	crystalloid-specific PH domain-containing protein, putative
PBANKA_1359300	2850.9	-0.743949	0.0884099	-8.41477	3.93657e-17	3.27338e-16	VPS13 domain-containing protein, putative
PBANKA_1202600	103700	-0.743632	0.0783762	-9.48798	2.35554e-21	3.14186e-20	E3 ubiquitin-protein ligase, putative
PBANKA_0706100	233.347	-0.743083	0.178414	-4.16493	3.11448e-05	7.89742e-05	conserved protein, unknown function
PBANKA_1129800	7018.65	-0.742989	0.0832272	-8.92724	4.36769e-19	4.51949e-18	tetratricopeptide repeat protein, putative
PBANKA_1037800	4684.08	-0.742643	0.109793	-6.76405	1.34184e-11	6.82758e-11	secreted ookinete adhesive protein
PBANKA_1009600	61285.4	-0.742574	0.0868357	-8.55149	1.21513e-17	1.08468e-16	conserved protein, unknown function
PBANKA_1128100	8088.35	-0.741879	0.0924609	-8.02371	1.02601e-15	7.45676e-15	phospholipase
PBANKA_0820100	878.167	-0.741371	0.112809	-6.5719	4.96758e-11	2.40813e-10	PPPDE peptidase, putative
PBANKA_0510400	905.156	-0.741027	0.120737	-6.13753	8.3813e-10	3.61155e-09	conserved protein, unknown function
PBANKA_1420800	10391	-0.740974	0.101121	-7.32762	2.34273e-13	1.38611e-12	conserved Plasmodium protein, unknown function
PBANKA_0608000	1328.23	-0.740281	0.102898	-7.19429	6.27866e-13	3.55534e-12	porphobilinogen deaminase
PBANKA_1240500	486.659	-0.73987	0.139892	-5.28887	1.23075e-07	4.16722e-07	conserved protein, unknown function
PBANKA_1242400	14453.5	-0.739078	0.080666	-9.16221	5.08459e-20	5.73726e-19	conserved Plasmodium protein, unknown function
PBANKA_1401700	521.403	-0.73832	0.140506	-5.25474	1.48238e-07	4.96816e-07	SNARE protein, putative
PBANKA_0523900	162380	-0.736629	0.0900413	-8.18101	2.81475e-16	2.14358e-15	glideosome associated protein with multiple membrane spans 2, putative
PBANKA_1403700	761.322	-0.73615	0.125208	-5.8794	4.11762e-09	1.66838e-08	AP2 domain transcription factor, putative
PBANKA_1026000	18341.4	-0.736111	0.0758604	-9.70349	2.91344e-22	4.33727e-21	conserved protein, unknown function
PBANKA_1442600	2158.17	-0.734463	0.0909644	-8.07418	6.79319e-16	5.04028e-15	RNA pseudouridylate synthase, putative
PBANKA_1218000	13270.3	-0.734047	0.0980983	-7.48277	7.27723e-14	4.50193e-13	nicotinamidase, putative
PBANKA_0705600	45656.1	-0.733085	0.0799524	-9.16903	4.77305e-20	5.4122e-19	conserved Plasmodium protein, unknown function
PBANKA_1229900	32020.7	-0.732842	0.084475	-8.67526	4.12621e-18	3.83921e-17	conserved protein, unknown function
PBANKA_1414100	26513.6	-0.732837	0.0867664	-8.44609	3.01223e-17	2.56012e-16	CDP-diacylglycerol--inositol 3-phosphatidyltransferase, putative
PBANKA_1346300	8766.15	-0.730544	0.100254	-7.28694	3.17081e-13	1.85231e-12	CPW-WPC family protein
PBANKA_1225600	3058.67	-0.729477	0.101008	-7.22199	5.12329e-13	2.91541e-12	alpha/beta hydrolase, putative
PBANKA_1342500	106869	-0.727835	0.0931909	-7.81015	5.71207e-15	3.85398e-14	conserved Plasmodium protein, unknown function
PBANKA_1146721	183.254	-0.727432	0.194352	-3.74285	0.000181942	0.000416914	PIR protein
PBANKA_0704800	64905.5	-0.725976	0.0898838	-8.07684	6.64693e-16	4.93971e-15	conserved protein, unknown function
PBANKA_0111700	2537.57	-0.724951	0.0907229	-7.99083	1.34038e-15	9.68052e-15	50S ribosomal protein L18, apicoplast, putative
PBANKA_1340000	318.065	-0.724123	0.162238	-4.46334	8.06902e-06	2.20738e-05	dihydrofolate synthase/folylpolyglutamate synthase, putative
PBANKA_1314600	238.83	-0.723895	0.179072	-4.04247	5.28902e-05	0.000129834	acetyl-CoA acetyltransferase, putative
PBANKA_1009200	19757.4	-0.723753	0.084831	-8.53171	1.44199e-17	1.27747e-16	conserved Plasmodium protein, unknown function
PBANKA_0821000	105.679	-0.723613	0.23739	-3.0482	0.00230219	0.00441222	chaperone, putative
PBANKA_1113100	357.169	-0.7235	0.152149	-4.7552	1.98248e-06	5.86859e-06	GTP-binding protein, putative
PBANKA_0402700	321410	-0.722146	0.0929168	-7.77197	7.72762e-15	5.16854e-14	inner membrane complex protein 1e
PBANKA_1312600	340.823	-0.722011	0.172179	-4.19338	2.74823e-05	7.04616e-05	conserved protein, unknown function
PBANKA_1422200	538.946	-0.721968	0.138153	-5.22585	1.73358e-07	5.75573e-07	cation diffusion facilitator family protein, putative
PBANKA_1441000	940.823	-0.720936	0.120082	-6.00372	1.92845e-09	8.06141e-09	haloacid dehalogenase-like hydrolase, putative
PBANKA_1325200	6100.34	-0.719532	0.0854761	-8.41794	3.83173e-17	3.20038e-16	meiotic nuclear division protein 1, putative
PBANKA_1346900	271.128	-0.718926	0.171209	-4.19913	2.67947e-05	6.88134e-05	conserved protein, unknown function
PBANKA_1425500	1266.68	-0.717979	0.104275	-6.88543	5.76147e-12	3.0215e-11	conserved protein, unknown function
PBANKA_1204500	15416.2	-0.71751	0.111861	-6.41427	1.41496e-10	6.52354e-10	conserved Plasmodium protein, unknown function
PBANKA_1418900	31085.9	-0.716837	0.0734406	-9.76078	1.65869e-22	2.55162e-21	ras-related protein Rab-11A
PBANKA_1241100	3393.42	-0.716816	0.0910784	-7.87032	3.53727e-15	2.43286e-14	WD repeat-containing protein 55, putative
PBANKA_1461300	88092.3	-0.716498	0.0799485	-8.962	3.18853e-19	3.33675e-18	conserved Plasmodium protein, unknown function
PBANKA_0102900	1388.89	-0.715551	0.114918	-6.2266	4.76668e-10	2.10711e-09	AP2 domain transcription factor, putative
PBANKA_1134200	592.893	-0.715293	0.13308	-5.37489	7.66295e-08	2.66902e-07	pyrroline-5-carboxylate reductase, putative
PBANKA_1453100	8267.62	-0.715099	0.0929735	-7.69142	1.45505e-14	9.55203e-14	sphingomyelin phosphodiesterase, putative
PBANKA_0712200	50401.2	-0.713415	0.0865241	-8.24528	1.64779e-16	1.28023e-15	BEM46-like protein, putative
PBANKA_0511700	9616	-0.712544	0.0772856	-9.21961	2.98182e-20	3.47503e-19	meiotic recombination protein SPO11-2, putative
PBANKA_1333700	40018.9	-0.711122	0.0988365	-7.19494	6.24896e-13	3.54287e-12	cGMP-specific 3',5'-cyclic phosphodiesterase delta
PBANKA_0807300	503.726	-0.710712	0.136233	-5.21689	1.81953e-07	6.02376e-07	conserved protein, unknown function
PBANKA_0408200	5930.18	-0.709091	0.0790953	-8.96503	3.10208e-19	3.25366e-18	calcium-dependent protein kinase 3
PBANKA_1132300	20612.6	-0.707736	0.082937	-8.53341	1.42097e-17	1.26354e-16	conserved Plasmodium protein, unknown function
PBANKA_1307400	940.916	-0.706307	0.114296	-6.17964	6.42474e-10	2.79983e-09	poly(A)-specific ribonuclease PARN, putative
PBANKA_0214800	21288.9	-0.705884	0.0863653	-8.17323	3.00233e-16	2.27144e-15	heat shock protein, putative
PBANKA_1453300	30114.5	-0.705419	0.0821716	-8.58471	9.1067e-18	8.14485e-17	acyl-CoA synthetase, putative
PBANKA_0620400	51523.5	-0.703773	0.0860305	-8.1805	2.82661e-16	2.14906e-15	conserved protein, unknown function
PBANKA_1010000	4536.16	-0.702308	0.0836302	-8.39778	4.55001e-17	3.74301e-16	mitochondrial acidic protein MAM33, putative
PBANKA_0907900	58025.5	-0.701606	0.0920761	-7.61986	2.53959e-14	1.62555e-13	conserved Plasmodium protein, unknown function
PBANKA_0943400	244600	-0.701124	0.08421	-8.3259	8.36913e-17	6.70547e-16	CPW-WPC family protein
PBANKA_0806500	1818.37	-0.697654	0.0951522	-7.33198	2.26773e-13	1.34692e-12	triosephosphate isomerase, putative
PBANKA_0907100	40735.5	-0.697448	0.0904432	-7.71145	1.24399e-14	8.22493e-14	inner membrane complex protein 1b
PBANKA_1028200	15099.2	-0.697	0.081735	-8.52756	1.49462e-17	1.31887e-16	atypical protein kinase, ABC-1 family, putative
PBANKA_1240100	4384.68	-0.696826	0.10747	-6.48393	8.93616e-11	4.24284e-10	conserved protein, unknown function
PBANKA_1445300	2178.86	-0.696009	0.0933198	-7.45831	8.76367e-14	5.39978e-13	sun-family protein, putative
PBANKA_0612400	185077	-0.695585	0.0847147	-8.21091	2.19512e-16	1.69406e-15	conserved Plasmodium protein, unknown function
PBANKA_0807400	152.015	-0.694922	0.214753	-3.23592	0.00121253	0.00244146	26S proteasome non-ATPase regulatory subunit 9, putative
PBANKA_0207800	197.1	-0.694433	0.189778	-3.65919	0.00025301	0.000569581	conserved protein, unknown function
PBANKA_1110200	1367.91	-0.693834	0.106329	-6.52536	6.7839e-11	3.25444e-10	conserved Plasmodium protein, unknown function
PBANKA_1143800	9171.36	-0.693827	0.0864848	-8.02253	1.0359e-15	7.5168e-15	conserved Plasmodium protein, unknown function
PBANKA_1416000	327.13	-0.693697	0.176055	-3.94023	8.1403e-05	0.000194852	conserved protein, unknown function
PBANKA_1240700	9153.71	-0.69343	0.0792215	-8.75305	2.07655e-18	1.98823e-17	NIMA related kinase 2
PBANKA_0305900	1265.05	-0.693329	0.103768	-6.68151	2.36485e-11	1.17605e-10	conserved Plasmodium protein, unknown function
PBANKA_1429800	968.495	-0.693112	0.128937	-5.37557	7.63399e-08	2.66094e-07	conserved protein, unknown function
PBANKA_1145200	6783.14	-0.692649	0.0890184	-7.78096	7.19783e-15	4.82119e-14	conserved Plasmodium protein, unknown function
PBANKA_1125400	117.169	-0.692467	0.24007	-2.88444	0.0039211	0.00721813	conserved Plasmodium protein, unknown function
PBANKA_1318800	10286.3	-0.691045	0.0984789	-7.01718	2.26384e-12	1.23058e-11	protein tyrosine phosphatase
PBANKA_0937500	12567.7	-0.690767	0.0804582	-8.58542	9.05068e-18	8.11046e-17	conserved Plasmodium protein, unknown function
PBANKA_1430800	1731.85	-0.690284	0.105094	-6.56826	5.09049e-11	2.45996e-10	thioredoxin peroxidase 2, putative
PBANKA_0914600	4507.44	-0.688717	0.102589	-6.71338	1.90164e-11	9.53922e-11	RNA (uracil-5-)methyltransferase, putative
PBANKA_0213700	4005.34	-0.688183	0.0825892	-8.33261	7.90807e-17	6.36714e-16	conserved Plasmodium protein, unknown function
PBANKA_1011600	3103.65	-0.687421	0.0936155	-7.34302	2.0882e-13	1.24994e-12	chromatin assembly factor 1 P55 subunit, putative
PBANKA_1458600	947.398	-0.687387	0.110845	-6.20135	5.59805e-10	2.45347e-09	50S ribosomal protein L3, mitochondrial, putative
PBANKA_0711600	153.063	-0.686972	0.20802	-3.30243	0.000958515	0.00196358	perforin-like protein 5
PBANKA_1109900	14649.5	-0.686841	0.0935398	-7.34276	2.09227e-13	1.25075e-12	stripes inner membrane complex protein, putative
PBANKA_1004000	1794.06	-0.686446	0.0975796	-7.03472	1.99658e-12	1.08787e-11	cytosolic glyoxalase II, putative
PBANKA_1413400	3590.34	-0.686343	0.0911236	-7.53199	4.99713e-14	3.14193e-13	general transcription factor IIH subunit 2, putative
PBANKA_1140700	157.002	-0.68201	0.212914	-3.20322	0.001359	0.00270802	ferrochelatase
PBANKA_1421500	40053.9	-0.681875	0.0768585	-8.87183	7.19557e-19	7.19275e-18	conserved Plasmodium protein, unknown function
PBANKA_0835000	193.257	-0.681825	0.195369	-3.48994	0.000483126	0.00103897	conserved protein, unknown function
PBANKA_1318500	35944.3	-0.681693	0.0816022	-8.35385	6.60725e-17	5.37786e-16	conserved Plasmodium protein, unknown function
PBANKA_1245150	68.9704	-0.681373	0.272326	-2.50205	0.0123475	0.0207743	dolichol-phosphate mannosyltransferase subunit 3, putative
PBANKA_0828500	2018.46	-0.680317	0.0933825	-7.28527	3.21021e-13	1.87296e-12	serine/threonine protein phosphatase 4
PBANKA_1437200	1306.91	-0.679958	0.118493	-5.73838	9.5586e-09	3.72576e-08	conserved Plasmodium protein, unknown function
PBANKA_1205100	24733.7	-0.679586	0.0799933	-8.49554	1.97022e-17	1.70592e-16	PPPDE peptidase, putative
PBANKA_1312200	2108.93	-0.678194	0.0991167	-6.84238	7.78888e-12	4.04794e-11	ubiquitin-protein ligase, putative
PBANKA_0000301	2216.18	-0.678094	0.0957544	-7.08159	1.42509e-12	7.83883e-12	fam-b protein
PBANKA_1123600	384.045	-0.678027	0.148863	-4.5547	5.24611e-06	1.46883e-05	N-acetylglucosaminyl-phosphatidylinositol de-N-acetylase, putative
PBANKA_1454500	2047.48	-0.677947	0.0975301	-6.95115	3.6232e-12	1.93755e-11	polyadenylation factor subunit 2, putative
PBANKA_1039900	189.504	-0.677357	0.19282	-3.5129	0.000443247	0.000962629	conserved Plasmodium protein, unknown function
PBANKA_1213700	2369.14	-0.677148	0.0975101	-6.94438	3.80123e-12	2.0304e-11	methionine aminopeptidase 1b, putative
PBANKA_0828800	8925.49	-0.676908	0.089896	-7.52991	5.07755e-14	3.18382e-13	cytochrome c oxidase subunit 6B, putative
PBANKA_1008100	1437.33	-0.67677	0.0996157	-6.79381	1.09212e-11	5.60638e-11	ribosome biogenesis GTPase A, putative
PBANKA_1436300	25185.5	-0.676258	0.0849961	-7.95633	1.77212e-15	1.26014e-14	conserved Plasmodium protein, unknown function
PBANKA_0706200	95.5115	-0.675737	0.246191	-2.74476	0.00605544	0.0108066	nucleoside transporter 2, putative
PBANKA_1036800	354.117	-0.675614	0.16221	-4.16506	3.11268e-05	7.89721e-05	DNA mismatch repair protein, putative
PBANKA_0807200	6533.06	-0.674823	0.0972715	-6.93752	3.99036e-12	2.12405e-11	conserved Plasmodium protein, unknown function
PBANKA_0800300	3690.78	-0.674668	0.0948279	-7.11466	1.12188e-12	6.19314e-12	conserved Plasmodium protein, unknown function
PBANKA_0310200	1057.85	-0.673622	0.109569	-6.14794	7.84935e-10	3.39819e-09	conserved protein, unknown function
PBANKA_1314500	464.677	-0.673117	0.159533	-4.21929	2.45069e-05	6.3361e-05	conserved protein, unknown function
PBANKA_1405700	675.28	-0.672706	0.121972	-5.51527	3.48239e-08	1.27247e-07	DnaJ protein, putative
PBANKA_0837041	1973.49	-0.672369	0.096429	-6.97269	3.10941e-12	1.67639e-11	fam-b protein
PBANKA_0307800	15387.4	-0.671941	0.0765353	-8.7795	1.6421e-18	1.57881e-17	conserved Plasmodium protein, unknown function
PBANKA_0203400	685.85	-0.671023	0.135417	-4.95523	7.22446e-07	2.24367e-06	FAD-linked sulfhydryl oxidase ERV1, putative
PBANKA_0617800	694.594	-0.670259	0.128437	-5.21857	1.80306e-07	5.97781e-07	conserved Plasmodium protein, unknown function
PBANKA_0815100	2838.7	-0.669954	0.0922816	-7.25989	3.87418e-13	2.24333e-12	conserved Plasmodium protein, unknown function
PBANKA_0508500	183.148	-0.669062	0.204382	-3.27359	0.00106191	0.00216082	ATP synthase-associated protein, putative
PBANKA_0709600	6267.67	-0.668883	0.0930479	-7.18859	6.54627e-13	3.6978e-12	conserved protein, unknown function
PBANKA_1318300	447.394	-0.668796	0.147995	-4.51906	6.21159e-06	1.72898e-05	mitochondrial ribosomal protein S11 precursor, putative
PBANKA_0927600	22308.7	-0.667804	0.0863455	-7.7341	1.04141e-14	6.91527e-14	conserved Plasmodium protein, unknown function
PBANKA_1130100	1221.57	-0.667614	0.104048	-6.41639	1.39543e-10	6.4399e-10	RNA polymerase II transcription factor B subunit 4, putative
PBANKA_0711400	135.02	-0.666958	0.241558	-2.76107	0.0057613	0.0103296	perforin-like protein 4
PBANKA_1415400	25987.4	-0.666932	0.0741198	-8.99802	2.29825e-19	2.44952e-18	conserved protein, unknown function
PBANKA_1213800	1149.79	-0.666683	0.105498	-6.31939	2.62592e-10	1.18346e-09	conserved Plasmodium protein, unknown function
PBANKA_0405700	1644.76	-0.666325	0.108873	-6.1202	9.34576e-10	4.01589e-09	ATP-dependent Clp protease proteolytic subunit, putative
PBANKA_0204000	121.434	-0.666269	0.226	-2.94809	0.00319743	0.00600088	cold-shock protein, putative
PBANKA_0108900	706.344	-0.665931	0.124028	-5.36919	7.90902e-08	2.74851e-07	peptidyl-tRNA hydrolase PTRHD1, putative
PBANKA_1122300	921.596	-0.665887	0.123529	-5.39053	7.02484e-08	2.46163e-07	MEI2-like RNA-binding protein, putative
PBANKA_1300091	144.385	-0.66486	0.213973	-3.10721	0.00188862	0.00366465	PIR protein
PBANKA_1449300	8540.8	-0.664097	0.247364	-2.6847	0.00725955	0.0127242	upregulated in late gametocytes ULG8, putative
PBANKA_1014400	2242.3	-0.663888	0.101026	-6.57148	4.98187e-11	2.41252e-10	acid phosphatase, putative
PBANKA_0904200	16463.8	-0.662295	0.0809931	-8.17718	2.90569e-16	2.20556e-15	conserved Plasmodium protein, unknown function
PBANKA_1007900	4020.66	-0.661696	0.093951	-7.04299	1.88152e-12	1.02882e-11	conserved Plasmodium protein, unknown function
PBANKA_1441900	5276.68	-0.66137	0.0861953	-7.67293	1.68116e-14	1.09739e-13	DNA helicase 60, putative
PBANKA_0211500	4960.66	-0.660636	0.0819416	-8.06227	7.4888e-16	5.53859e-15	proteasome subunit alpha type-5, putative
PBANKA_0930400	525.765	-0.660231	0.133744	-4.93652	7.95305e-07	2.46001e-06	peptidyl-tRNA hydrolase ICT1, putative
PBANKA_1415800	611.263	-0.659699	0.137662	-4.79217	1.64984e-06	4.91948e-06	conserved Plasmodium protein, unknown function
PBANKA_0618900	1521.32	-0.65931	0.100659	-6.54995	5.75552e-11	2.76973e-10	rhoptry protein, putative
PBANKA_0502650	6636.49	-0.659028	0.0962242	-6.84887	7.4433e-12	3.88145e-11	conserved Plasmodium protein, unknown function
PBANKA_0705200	3270.52	-0.657887	0.0897687	-7.32869	2.3241e-13	1.37686e-12	ATP synthase-associated protein, putative
PBANKA_0717700	1019.53	-0.65728	0.109078	-6.0258	1.68279e-09	7.07938e-09	conserved Plasmodium protein, unknown function
PBANKA_1228300	35311.2	-0.656237	0.077149	-8.5061	1.79884e-17	1.57228e-16	lysine-specific histone demethylase, putative
PBANKA_0310100	709.967	-0.656196	0.127312	-5.15426	2.5464e-07	8.27582e-07	conserved protein, unknown function
PBANKA_0931500	7654.09	-0.655798	0.0879308	-7.45812	8.77668e-14	5.40058e-13	folate transporter 2, putative
PBANKA_1237400	212.7	-0.654882	0.190578	-3.4363	0.00058972	0.00125014	iron-sulfur assembly protein
PBANKA_1429200	28248	-0.653753	0.0777524	-8.40814	4.16572e-17	3.4577e-16	kelch domain-containing protein, putative
PBANKA_0718400	3411.64	-0.652431	0.084467	-7.7241	1.12648e-14	7.46938e-14	histone acetyltransferase, putative
PBANKA_1332800	11210.6	-0.650102	0.0827359	-7.85756	3.91682e-15	2.6859e-14	acetyl-CoA carboxylase
PBANKA_1025900	3460.6	-0.649529	0.0960238	-6.76425	1.33999e-11	6.82564e-11	lysine--tRNA ligase, putative
PBANKA_1326600	188.916	-0.648732	0.192761	-3.36547	0.00076412	0.00158991	mediator of RNA polymerase II transcription subunit 20, putative
PBANKA_1233100	4082.1	-0.648427	0.0877428	-7.3901	1.46724e-13	8.83983e-13	proteasome subunit beta type-1, putative
PBANKA_0522400	2870.43	-0.64719	0.103009	-6.28288	3.32356e-10	1.49205e-09	steroid dehydrogenase, putative
PBANKA_0516800	932.084	-0.645178	0.11058	-5.83447	5.39604e-09	2.15421e-08	heptatricopeptide repeat-containing protein HPR1
PBANKA_1237800	29125.6	-0.644861	0.0904744	-7.12755	1.02172e-12	5.68099e-12	multidrug resistance protein 1, putative
PBANKA_1427300	1842.08	-0.644712	0.100594	-6.40903	1.46444e-10	6.74489e-10	ABC1 family, putative
PBANKA_0615300	39963.9	-0.64456	0.0845172	-7.62637	2.41452e-14	1.55195e-13	conserved Plasmodium protein, unknown function
PBANKA_1201300	2222.75	-0.644347	0.0990614	-6.50452	7.79408e-11	3.71588e-10	conserved Plasmodium protein, unknown function
PBANKA_0835200	2946.79	-0.644257	0.0875527	-7.35851	1.85975e-13	1.11754e-12	AP2 domain transcription factor, putative
PBANKA_1202000	87942.9	-0.644161	0.0785566	-8.19996	2.40458e-16	1.84338e-15	inner membrane complex protein 1c
PBANKA_1028700	24447.3	-0.6433	0.0736573	-8.73369	2.46499e-18	2.34555e-17	26S proteasome regulatory subunit RPN13, putative
PBANKA_0109900	2375.74	-0.642785	0.0983089	-6.53842	6.21709e-11	2.98874e-10	basal complex transmembrane protein 1, putative
PBANKA_1435700	745.837	-0.642256	0.119595	-5.37024	7.86337e-08	2.7347e-07	ribosome biogenesis protein TSR3, putative
PBANKA_0810000	915.109	-0.641549	0.114498	-5.60316	2.10481e-08	7.85262e-08	mitochondrial carrier protein, putative
PBANKA_1133100	13081.8	-0.641165	0.0945471	-6.78144	1.18985e-11	6.08775e-11	serine/threonine protein kinase, putative
PBANKA_0515300	6359.2	-0.641123	0.0865289	-7.40934	1.26925e-13	7.67705e-13	conserved Plasmodium protein, unknown function
PBANKA_0312700	60244.2	-0.640273	0.0734781	-8.71379	2.93883e-18	2.7679e-17	DEAD/DEAH box helicase, putative
PBANKA_0502500	27216.9	-0.640241	0.0744016	-8.6052	7.61813e-18	6.88017e-17	serine/threonine protein phosphatase 8
PBANKA_0109700	2004.73	-0.640229	0.0954339	-6.70861	1.96493e-11	9.82958e-11	SWIB/MDM2 domain-containing protein, putative
PBANKA_0213000	9579.9	-0.640088	0.0820339	-7.80273	6.05821e-15	4.08155e-14	RNA-binding protein, putative
PBANKA_0306400	241.377	-0.639633	0.189066	-3.38311	0.000716694	0.00149934	2C-methyl-D-erythritol 2,4-cyclodiphosphate synthase, putative
PBANKA_0104500	1575.04	-0.638368	0.12159	-5.25017	1.51961e-07	5.08558e-07	conserved Plasmodium protein, unknown function
PBANKA_1432600	429.261	-0.638185	0.142121	-4.49043	7.108e-06	1.95259e-05	conserved protein, unknown function
PBANKA_1218200	15485	-0.638037	0.0834864	-7.6424	2.1321e-14	1.38391e-13	T-complex protein 1 subunit epsilon, putative
PBANKA_1035400	90888.8	-0.637879	0.100841	-6.32561	2.5224e-10	1.13903e-09	glideosome associated protein with multiple membrane spans 3, putative
PBANKA_1413000	4084.68	-0.637564	0.0823822	-7.7391	1.00121e-14	6.6675e-14	transmembrane emp24 domain-containing protein, putative
PBANKA_0302600	484.974	-0.637303	0.139917	-4.55487	5.24185e-06	1.4688e-05	3'-5' exonuclease, putative
PBANKA_0928600	493.967	-0.636296	0.13864	-4.58957	4.44164e-06	1.25679e-05	AP-4 complex subunit mu, putative
PBANKA_0921100	1825.79	-0.635964	0.0943076	-6.74351	1.5461e-11	7.82376e-11	tRNA (guanine-N(7)-)-methyltransferase, putative
PBANKA_0503300	29154.7	-0.635834	0.0767802	-8.28123	1.21913e-16	9.58482e-16	conserved Plasmodium protein, unknown function
PBANKA_0302000	784.872	-0.635556	0.343932	-1.84791	0.064615	0.0938911	conserved Plasmodium protein, unknown function
PBANKA_0503500	12672.7	-0.633581	0.0915352	-6.92172	4.46199e-12	2.36419e-11	zinc finger protein, putative
PBANKA_1427500	1375.07	-0.633539	0.107797	-5.87715	4.17385e-09	1.68968e-08	acyl-CoA binding protein, putative
PBANKA_0106600	944.4	-0.632321	0.115188	-5.48945	4.03183e-08	1.45936e-07	diphthine methyltransferase, putative
PBANKA_1426700	1038.59	-0.631011	0.107505	-5.86962	4.36793e-09	1.76515e-08	hydroxymethyldihydropterin pyrophosphokinase-dihydropteroate synthase, putative
PBANKA_0413800	589.464	-0.630729	0.129654	-4.86471	1.14625e-06	3.47108e-06	microneme associated antigen, putative
PBANKA_0214000	11502.1	-0.630638	0.0765965	-8.23325	1.82208e-16	1.41089e-15	dynein heavy chain, putative
PBANKA_0914100	2819.02	-0.630484	0.088612	-7.1151	1.1183e-12	6.18076e-12	conserved Plasmodium protein, unknown function
PBANKA_0937000	1285.09	-0.629845	0.104864	-6.00631	1.89798e-09	7.9629e-09	mitochondrial ribosomal protein L11 precursor, putative
PBANKA_0617500	557.605	-0.628748	0.134919	-4.6602	3.15897e-06	9.12877e-06	exosome complex component CSL4, putative
PBANKA_1117600	203.014	-0.628222	0.194457	-3.23065	0.00123507	0.00248144	LMBR1 domain-containing protein, putative
PBANKA_1450800	1716.72	-0.627996	0.0974883	-6.44176	1.18098e-10	5.51643e-10	conserved Plasmodium protein, unknown function
PBANKA_1307200	587.583	-0.627758	0.128735	-4.87637	1.08057e-06	3.28081e-06	U6 snRNA-associated Sm-like protein LSm5, putative
PBANKA_1211200	650.749	-0.626965	0.12422	-5.0472	4.48327e-07	1.42104e-06	conserved Plasmodium protein, unknown function
PBANKA_1108500	42097.4	-0.626307	0.0758537	-8.25677	1.49662e-16	1.16868e-15	conserved Plasmodium protein, unknown function
PBANKA_1036700	429.355	-0.625326	0.147389	-4.24268	2.20866e-05	5.749e-05	COBW domain-containing protein 1, putative
PBANKA_0915800	1015.83	-0.625252	0.120503	-5.1887	2.11772e-07	6.94619e-07	pre-mRNA-splicing factor 38A, putative
PBANKA_1431050	4224.31	-0.625209	0.096175	-6.50075	7.99219e-11	3.80247e-10	10 kDa chaperonin, putative
PBANKA_1324100	4060.51	-0.625121	0.0856092	-7.30203	2.83452e-13	1.66429e-12	ubiquitin carboxyl-terminal hydrolase isozyme L3, putative
PBANKA_1015100	119.958	-0.624797	0.233113	-2.68023	0.00735718	0.012866	conserved Plasmodium protein, unknown function
PBANKA_1035200	17342.7	-0.624733	0.10206	-6.12123	9.2853e-10	3.99363e-09	LCCL domain-containing protein
PBANKA_1025800	1573.68	-0.623191	0.100707	-6.18816	6.08724e-10	2.65526e-09	prefoldin subunit 2, putative
PBANKA_1465200	173.023	-0.622884	0.202802	-3.07139	0.00213064	0.00410218	PIR protein
PBANKA_0808800	303.822	-0.622796	0.165722	-3.75807	0.000171232	0.000393936	prefoldin-like protein, putative
PBANKA_1138200	60003.3	-0.622585	0.0787057	-7.91029	2.56789e-15	1.80103e-14	RuvB-like helicase 3, putative
PBANKA_0816300	599.573	-0.622017	0.129666	-4.79706	1.61008e-06	4.81251e-06	heptatricopeptide repeat-containing protein, putative
PBANKA_1202700	75136	-0.621814	0.0757821	-8.20528	2.30057e-16	1.76657e-15	RNA-binding protein, putative
PBANKA_0901600	453.977	-0.621586	0.139092	-4.46887	7.86325e-06	2.15237e-05	protein farnesyltransferase subunit beta, putative
PBANKA_0716200	764.318	-0.620671	0.119821	-5.17999	2.21894e-07	7.25243e-07	calmodulin-like protein, putative
PBANKA_1300700	76486.9	-0.620141	0.0974088	-6.36638	1.93545e-10	8.85244e-10	LCCL domain-containing protein
PBANKA_0214100	172.305	-0.618801	0.203001	-3.04827	0.00230164	0.00441222	conserved protein, unknown function
PBANKA_1208200	10960	-0.617408	0.0779772	-7.9178	2.41751e-15	1.69815e-14	kinesin-4, putative
PBANKA_0904900	1934.86	-0.616749	0.0952127	-6.47759	9.32005e-11	4.41602e-10	mitochondrial large subunit ribosomal protein, putative
PBANKA_0403400	188.179	-0.616597	0.198428	-3.1074	0.00188738	0.00366439	conserved protein, unknown function
PBANKA_1327800	3253.82	-0.616324	0.0876	-7.03567	1.9831e-12	1.0818e-11	zinc finger protein, putative
PBANKA_0921500	2213.88	-0.615895	0.0922769	-6.67442	2.48211e-11	1.23171e-10	small nuclear ribonucleoprotein F, putative
PBANKA_0307600	241.739	-0.615329	0.195821	-3.14231	0.0016762	0.00328757	syntaxin, putative
PBANKA_1355700	142653	-0.615258	0.0822074	-7.48422	7.19712e-14	4.45835e-13	myosin A
PBANKA_0819700	2174.25	-0.613637	0.0965354	-6.3566	2.06265e-10	9.38772e-10	dihydrouridine synthase, putative
PBANKA_1015400	64427.1	-0.613514	0.087155	-7.03934	1.93152e-12	1.05491e-11	CPW-WPC family protein
PBANKA_1246200	1066.29	-0.613152	0.109067	-5.62178	1.88998e-08	7.08549e-08	fam-b protein
PBANKA_1428400	618.517	-0.612023	0.132387	-4.62298	3.78264e-06	1.08025e-05	tetratricopeptide repeat protein, putative
PBANKA_0216021	1924.5	-0.611989	0.0985962	-6.20702	5.39989e-10	2.37564e-09	fam-b protein
PBANKA_0915700	1084.77	-0.611767	0.110184	-5.55224	2.82039e-08	1.03631e-07	50S ribosomal protein L2, putative
PBANKA_0903000	1575.35	-0.611285	0.0980935	-6.23166	4.61525e-10	2.04605e-09	ribosome assembly protein 4, putative
PBANKA_0720500	171.95	-0.610626	0.223772	-2.72879	0.00635664	0.0112825	conserved Plasmodium protein, unknown function
PBANKA_1111900	1153.17	-0.610626	0.104574	-5.83918	5.24581e-09	2.09787e-08	CDK-activating kinase assembly factor MAT1, putative
PBANKA_1115900	52.571	-0.610198	0.298993	-2.04084	0.0412666	0.0621152	conserved Plasmodium protein, unknown function
PBANKA_0924600	1170.3	-0.609399	0.109373	-5.57173	2.52216e-08	9.31183e-08	mitochondrial ribosomal protein L37, putative
PBANKA_0703500	34896.3	-0.609302	0.0852725	-7.14534	8.97705e-13	5.00351e-12	conserved Plasmodium protein, unknown function
PBANKA_1351100	1144.82	-0.60897	0.120944	-5.03512	4.77543e-07	1.50949e-06	exoribonuclease, putative
PBANKA_1101200	27942	-0.608962	0.0824711	-7.38394	1.53669e-13	9.24618e-13	Plasmodium exported protein, unknown function
PBANKA_0417000	1497.04	-0.608743	0.102472	-5.94061	2.83967e-09	1.16801e-08	signal peptidase complex subunit 3, putative
PBANKA_0616500	2142.78	-0.60812	0.0947062	-6.42112	1.35273e-10	6.2491e-10	conserved protein, unknown function
PBANKA_1303000	308.389	-0.608018	0.160106	-3.79759	0.000146112	0.000338678	DEAD/DEAH box helicase, putative
PBANKA_1102100	629.148	-0.606533	0.132174	-4.58889	4.45612e-06	1.26011e-05	conserved Plasmodium protein, unknown function
PBANKA_0407200	2370.63	-0.606319	0.106676	-5.68376	1.31763e-08	5.05476e-08	dual specificity protein phosphatase
PBANKA_1207800	1548.27	-0.605102	0.102766	-5.88816	3.90508e-09	1.58924e-08	metalloprotease, putative
PBANKA_0102100	3149.98	-0.604975	0.0882065	-6.85862	6.95289e-12	3.62982e-11	dihydroorotate dehydrogenase, putative
PBANKA_1139700	634.964	-0.604532	0.12715	-4.75449	1.98944e-06	5.88544e-06	protein AMR1, putative
PBANKA_1109200	682.905	-0.604371	0.124979	-4.83577	1.32632e-06	3.9876e-06	asparagine--tRNA ligase, putative
PBANKA_1116100	2087.54	-0.603338	0.0942785	-6.39953	1.55855e-10	7.1569e-10	conserved protein, unknown function
PBANKA_1305700	8225.6	-0.60238	0.0834004	-7.22275	5.09471e-13	2.90272e-12	vacuolar protein sorting-associated protein 60, putative
PBANKA_1245100	970.403	-0.601813	0.111449	-5.39987	6.66876e-08	2.33863e-07	conserved Plasmodium protein, unknown function
PBANKA_0410000	2249.19	-0.601371	0.0978551	-6.14552	7.97024e-10	3.4473e-09	conserved protein, unknown function
PBANKA_0817100	2039.05	-0.600986	0.100178	-5.99918	1.98318e-09	8.2827e-09	thioredoxin 3, putative
PBANKA_1143400	2107.64	-0.60007	0.100311	-5.98211	2.20271e-09	9.15812e-09	NADH-cytochrome b5 reductase, putative
PBANKA_1426800	114.41	-0.599834	0.237861	-2.52179	0.0116761	0.0197598	conserved Plasmodium protein, unknown function
PBANKA_0813300	1265.07	-0.599462	0.109033	-5.498	3.84119e-08	1.39364e-07	conserved protein, unknown function
PBANKA_1454700	83.733	-0.599447	0.25995	-2.30601	0.02111	0.0339333	ribosome-binding factor A, putative
PBANKA_1121500	3893.66	-0.595656	0.0873849	-6.81646	9.33092e-12	4.81142e-11	cytochrome b-c1 complex subunit 9, putative
PBANKA_1422500	346.661	-0.595509	0.163043	-3.65246	0.000259738	0.00058302	heptatricopeptide repeat and RAP domain-containing protein, putative
PBANKA_1364300	51785.3	-0.595287	0.096172	-6.18982	6.02331e-10	2.63234e-09	glycerol kinase, putative
PBANKA_0602600	217.003	-0.59485	0.181911	-3.27	0.00107548	0.00218745	cytochrome c1 heme lyase
PBANKA_1462000	691.02	-0.593874	0.122718	-4.83935	1.30262e-06	3.92147e-06	conserved protein, unknown function
PBANKA_1123000	1008.72	-0.593855	0.110395	-5.37937	7.47475e-08	2.60938e-07	conserved protein, unknown function
PBANKA_0928100	13728.7	-0.593833	0.0777987	-7.63294	2.29457e-14	1.48311e-13	phosphoglycerate mutase, putative
PBANKA_1424100	501.53	-0.593764	0.145195	-4.08943	4.32438e-05	0.000107701	mediator of RNA polymerase II transcription subunit 21, putative
PBANKA_0909500	8071.19	-0.593473	0.0946322	-6.27137	3.57893e-10	1.60046e-09	AAA family ATPase, putative
PBANKA_1001600	4543.23	-0.593354	0.0905236	-6.55469	5.57567e-11	2.68598e-10	SET domain protein, putative
PBANKA_0811500	268.658	-0.591234	0.168026	-3.5187	0.00043366	0.000943138	conserved protein, unknown function
PBANKA_0209700	5896.27	-0.590837	0.0886219	-6.66693	2.61201e-11	1.29478e-10	zinc-carboxypeptidase, putative
PBANKA_0308800	336.471	-0.590763	0.161511	-3.65772	0.000254466	0.000572579	GDP-fructose:GMP antiporter, putative
PBANKA_1422100	380.736	-0.589971	0.155895	-3.78441	0.000154071	0.000356053	drug/metabolite transporter DMT1, putative
PBANKA_1009800	3196.47	-0.589964	0.0931645	-6.33249	2.41234e-10	1.09254e-09	cytochrome c oxidase assembly protein COX15, putative
PBANKA_0908400	63.3136	-0.589266	0.284761	-2.06933	0.0385149	0.0584115	conserved Plasmodium protein, unknown function
PBANKA_1313100	16038.2	-0.5891	0.081473	-7.23061	4.80813e-13	2.74623e-12	crossover junction endonuclease MUS81, putative
PBANKA_0502200	2468.17	-0.588116	0.0887155	-6.62924	3.37431e-11	1.65312e-10	26S proteasome regulatory subunit p55, putative
PBANKA_1135200	5907.03	-0.587549	0.089535	-6.56224	5.3007e-11	2.55619e-10	GTP-binding protein, putative
PBANKA_1137600	153.599	-0.586742	0.208997	-2.80743	0.00499393	0.00903449	Fe-S assembly protein IscX, putative
PBANKA_1142700	2166.13	-0.586166	0.0935467	-6.26602	3.70393e-10	1.65156e-09	phosphatidylserine synthase, putative
PBANKA_1358600	5424.66	-0.585999	0.100174	-5.8498	4.92166e-09	1.9768e-08	isocitrate dehydrogenase [NADP], mitochondrial, putative
PBANKA_1444200	3386.33	-0.585939	0.0958494	-6.11312	9.76998e-10	4.19427e-09	conserved Plasmodium protein, unknown function
PBANKA_1300061	57.9008	-0.585638	0.291929	-2.0061	0.0448457	0.0671086	PIR protein
PBANKA_1435800	629.543	-0.585183	0.128403	-4.55739	5.17943e-06	1.45219e-05	conserved Plasmodium protein, unknown function
PBANKA_0512200	701.156	-0.585144	0.13284	-4.40489	1.05839e-05	2.86817e-05	protoporphyrinogen oxidase, putative
PBANKA_0304600	116.592	-0.585002	0.234236	-2.49749	0.0125076	0.0210053	iron-sulfur assembly protein, putative
PBANKA_0927300	1717.78	-0.584561	0.103576	-5.64377	1.66369e-08	6.2872e-08	palmitoyltransferase DHHC3
PBANKA_1104200	5548.2	-0.583139	0.103421	-5.63848	1.71556e-08	6.46841e-08	2-oxoisovalerate dehydrogenase subunit beta, mitochondrial, putative
PBANKA_1454800	14226.3	-0.582334	0.093542	-6.22537	4.80406e-10	2.1216e-09	RNA-binding protein, putative
PBANKA_1024400	2718.86	-0.580692	0.0951649	-6.10196	1.04777e-09	4.47313e-09	calmodulin, putative
PBANKA_1336000	468.91	-0.580538	0.137958	-4.20808	2.57551e-05	6.64391e-05	HSP20-like chaperone, putative
PBANKA_0103800	962.549	-0.580532	0.112448	-5.16268	2.43433e-07	7.92834e-07	50S ribosomal protein L24, putative
PBANKA_0926800	381.366	-0.580077	0.147664	-3.92835	8.55322e-05	0.000204101	conserved protein, unknown function
PBANKA_1403000	585.756	-0.578968	0.14163	-4.08788	4.35334e-05	0.000108364	small heat shock protein, putative
PBANKA_1302800	15776.9	-0.577141	0.0788979	-7.31504	2.57306e-13	1.51463e-12	thioredoxin peroxidase 1
PBANKA_1330700	1851.67	-0.576493	0.103022	-5.59581	2.19589e-08	8.16602e-08	50S ribosomal protein L22, apicoplast, putative
PBANKA_0707500	5053.39	-0.575694	0.0817156	-7.04509	1.85338e-12	1.01704e-11	RWD domain-containing protein, putative
PBANKA_0214200	2022.22	-0.575305	0.0983926	-5.84704	5.00402e-09	2.00814e-08	tRNA pseudouridine synthase D, putative
PBANKA_0201900	6132.26	-0.575102	0.0849108	-6.77301	1.26126e-11	6.44598e-11	conserved protein, unknown function
PBANKA_1124700	1089.48	-0.574705	0.109952	-5.22685	1.72423e-07	5.73708e-07	conserved Plasmodium protein, unknown function
PBANKA_0109600	5549.5	-0.574565	0.0789657	-7.27614	3.43517e-13	1.99413e-12	ATP synthase-associated protein, putative
PBANKA_1411100	6312.96	-0.57445	0.0822159	-6.98709	2.80637e-12	1.51834e-11	2-oxoisovalerate dehydrogenase subunit alpha, mitochondrial
PBANKA_0401300	1062.88	-0.57347	0.107247	-5.34718	8.9334e-08	3.07899e-07	CDGSH iron-sulfur domain-containing protein, putative
PBANKA_1359500	3737.94	-0.572461	0.10092	-5.6724	1.40814e-08	5.38405e-08	conserved protein, unknown function
PBANKA_1021600	77.1869	-0.572385	0.261856	-2.18588	0.0288246	0.0450672	conserved Plasmodium protein, unknown function
PBANKA_1022800	544.399	-0.572242	0.132977	-4.3033	1.68272e-05	4.4708e-05	glycine--tRNA ligase, putative
PBANKA_0709000	21667.9	-0.571512	0.0770202	-7.42029	1.16868e-13	7.09663e-13	protein transport protein SEC61 subunit beta, putative
PBANKA_0509500	1504.21	-0.571218	0.121634	-4.69622	2.65024e-06	7.74105e-06	conserved protein, unknown function
PBANKA_1444100	6151.09	-0.570735	0.087625	-6.51339	7.34757e-11	3.50662e-10	T-complex protein 1 subunit gamma, putative
PBANKA_0300700	5435.96	-0.56939	0.0838744	-6.7886	1.13225e-11	5.8059e-11	nucleic acid binding protein, putative
PBANKA_0202000	581.157	-0.569291	0.130433	-4.36464	1.27334e-05	3.4285e-05	eukaryotic translation initiation factor 4E, putative
PBANKA_1412800	254.221	-0.568806	0.178527	-3.18611	0.001442	0.00286352	MACRO domain-containing protein, putative
PBANKA_1207200	6021.53	-0.567401	0.084256	-6.73426	1.64768e-11	8.30138e-11	adenylate kinase, putative
PBANKA_0825900	14837.7	-0.567163	0.210632	-2.69266	0.00708835	0.0124572	conserved Plasmodium protein, unknown function
PBANKA_0702700	8323.1	-0.567092	0.0791936	-7.16084	8.01866e-13	4.50196e-12	rhomboid protease ROM3
PBANKA_0310300	2158.29	-0.566727	0.101746	-5.57002	2.5471e-08	9.39638e-08	protein kinase 7
PBANKA_1018700	2712.09	-0.566576	0.0873947	-6.48296	8.9938e-11	4.26581e-10	conserved Plasmodium protein, unknown function
PBANKA_0805700	122117	-0.565843	0.073909	-7.65594	1.91909e-14	1.24741e-13	heat shock protein 90, putative
PBANKA_0205300	367.619	-0.565512	0.169308	-3.34015	0.000837346	0.00173289	conserved protein, unknown function
PBANKA_1336200	11459.9	-0.565501	0.0813381	-6.95248	3.58922e-12	1.92384e-11	conserved Plasmodium protein, unknown function
PBANKA_1450100	1849.74	-0.56531	0.102716	-5.50363	3.72041e-08	1.35088e-07	mRNA methyltransferase, putative
PBANKA_0511500	2250.21	-0.564592	0.0914424	-6.17429	6.64626e-10	2.8909e-09	DNA-directed RNA polymerase II subunit RPB7, putative
PBANKA_1005600	3711.34	-0.56365	0.0908244	-6.20593	5.43739e-10	2.38986e-09	conserved Plasmodium protein, unknown function
PBANKA_0722600	3155.31	-0.563625	0.0849114	-6.6378	3.18393e-11	1.56317e-10	fam-b protein
PBANKA_0304200	270.548	-0.563481	0.170432	-3.30619	0.000945737	0.00194154	DNA-directed RNA polymerase III subunit RPC10, putative
PBANKA_0933400	2003.71	-0.563274	0.0939994	-5.99231	2.06878e-09	8.6324e-09	GTPase-activating protein, putative
PBANKA_1425350	689.836	-0.563031	0.121127	-4.64827	3.34726e-06	9.63667e-06	GTPase, putative
PBANKA_1126700	76.2346	-0.562382	0.2702	-2.08135	0.0374017	0.0568915	6-pyruvoyltetrahydropterin synthase, putative
PBANKA_1025600	302.308	-0.562247	0.167543	-3.35584	0.000791252	0.0016434	conserved Plasmodium protein, unknown function
PBANKA_0704600	1743.6	-0.561901	0.103502	-5.42889	5.67044e-08	2.00683e-07	conserved Plasmodium protein, unknown function
PBANKA_0314500	10692.5	-0.561527	0.0777039	-7.2265	4.95594e-13	2.82715e-12	40S ribosomal protein S26, putative
PBANKA_0301100	3735.39	-0.561084	0.0870456	-6.44586	1.14945e-10	5.37456e-10	conserved Plasmodium protein, unknown function
PBANKA_0209300	42739.3	-0.560744	0.0769359	-7.28846	3.13526e-13	1.83387e-12	actin-related protein
PBANKA_1200800	25099.9	-0.560662	0.0762232	-7.35553	1.90178e-13	1.13983e-12	transformer-2 protein homolog beta, putative
PBANKA_1317800	1241.7	-0.560531	0.104618	-5.35788	8.42021e-08	2.91736e-07	tRNA intron endonuclease, putative
PBANKA_0413500	8548.26	-0.560114	0.0843	-6.64429	3.04674e-11	1.50061e-10	conserved Plasmodium protein, unknown function
PBANKA_1004200	484.295	-0.559866	0.136689	-4.09591	4.20505e-05	0.000105012	conserved protein, unknown function
PBANKA_1309600	68.0649	-0.558974	0.272926	-2.04808	0.0405524	0.0611799	conserved Plasmodium protein, unknown function
PBANKA_1429900	358.37	-0.558369	0.159126	-3.50897	0.000449848	0.000976044	GPI ethanolamine phosphate transferase 3, putative
PBANKA_0618300	447.525	-0.557317	0.140684	-3.96148	7.4487e-05	0.000179602	Ham1-like protein, putative
PBANKA_1433500	1872.1	-0.557019	0.09689	-5.74899	8.97795e-09	3.51725e-08	PPPDE peptidase domain-containing protein, putative
PBANKA_1017600	1965.63	-0.555	0.0953897	-5.81824	5.94715e-09	2.36809e-08	conserved Plasmodium protein, unknown function
PBANKA_1358100	476.552	-0.554564	0.136506	-4.06257	4.85357e-05	0.000120103	rhomboid protease ROM6
PBANKA_0929800	265.246	-0.553823	0.170479	-3.24864	0.00115959	0.0023451	insulinase, putative
PBANKA_0109300	658.02	-0.553299	0.124867	-4.4311	9.37538e-06	2.55415e-05	SNARE associated Golgi protein, putative
PBANKA_1431000	384.86	-0.553263	0.150923	-3.66585	0.000246514	0.00055577	peptidyl-prolyl cis-trans isomerase, putative
PBANKA_1417200	29287.3	-0.551694	0.0789238	-6.9902	2.74488e-12	1.48681e-11	conserved protein, unknown function
PBANKA_1317400	29580.7	-0.551462	0.0830475	-6.64032	3.13003e-11	1.53835e-10	HSP90 co-chaperone p23, putative
PBANKA_1359000	42538	-0.551134	0.105307	-5.23359	1.66249e-07	5.53964e-07	protein transport protein SEC61 subunit alpha, putative
PBANKA_0105500	308.211	-0.550985	0.160688	-3.42891	0.000606014	0.00127998	glutaredoxin-like protein
PBANKA_1006900	512.263	-0.550293	0.134469	-4.09233	4.27063e-05	0.00010642	methyltransferase, putative
PBANKA_1444400	566.497	-0.550031	0.151416	-3.63258	0.000280607	0.000626512	conserved Plasmodium protein, unknown function
PBANKA_1214900	4881.38	-0.548871	0.0850773	-6.45144	1.1079e-10	5.1961e-10	conserved Plasmodium protein, unknown function
PBANKA_0600091	89.8954	-0.548822	0.252488	-2.17365	0.0297313	0.0463294	fam-c protein
PBANKA_0504700	159.981	-0.548033	0.202999	-2.69969	0.00694046	0.0122192	ribosomal silencing factor RsfS, putative
PBANKA_0901700	8141.4	-0.547484	0.102052	-5.36477	8.10527e-08	2.81035e-07	conserved Plasmodium protein, unknown function
PBANKA_1419100	15521.8	-0.54641	0.0825153	-6.62193	3.54533e-11	1.73323e-10	dihydrolipoyllysine-residue succinyltransferase component of 2-oxoglutarate dehydrogenase complex, putative
PBANKA_1435000	52.8272	-0.546078	0.299358	-1.82416	0.0681275	0.0985916	conserved Plasmodium protein, unknown function
PBANKA_0936000	4628.74	-0.545789	0.095635	-5.707	1.14987e-08	4.44443e-08	endonuclease/exonuclease/phosphatase family protein, putative
PBANKA_1434400	10251.8	-0.545417	0.0914635	-5.96322	2.4732e-09	1.0255e-08	secreted ookinete protein, putative
PBANKA_0317021	115.74	-0.545055	0.235102	-2.31837	0.020429	0.0329189	fam-b protein
PBANKA_1226300	562.49	-0.544952	0.139211	-3.91456	9.05685e-05	0.000215339	zinc finger protein, putative
PBANKA_1364700	14313.9	-0.544737	0.104891	-5.19334	2.0655e-07	6.78938e-07	GTP-binding protein, putative
PBANKA_0919000	2166.33	-0.54227	0.0939789	-5.77013	7.92111e-09	3.11645e-08	26S proteasome regulatory subunit RPN7, putative
PBANKA_1121900	1733.91	-0.541582	0.103324	-5.24159	1.592e-07	5.31628e-07	chorismate synthase
PBANKA_1124900	4026.65	-0.541561	0.0945956	-5.72501	1.0343e-08	4.0281e-08	oxidoreductase, putative
PBANKA_0300800	60.8544	-0.541344	0.282223	-1.91814	0.055093	0.0808696	octaprenyl pyrophosphate synthase, putative
PBANKA_1245900	3907.81	-0.539631	0.0827233	-6.52333	6.87621e-11	3.2953e-10	Plasmodium exported protein, unknown function
PBANKA_1238700	1830.45	-0.539141	0.104153	-5.17645	2.26145e-07	7.38613e-07	MerC domain-containing protein, putative
PBANKA_1450300	13323.9	-0.539017	0.0865377	-6.2287	4.70331e-10	2.08109e-09	ATP synthase subunit beta, mitochondrial
PBANKA_0622700	1766.44	-0.538999	0.10235	-5.26624	1.39249e-07	4.6976e-07	mago nashi protein homologue, putative
PBANKA_1314800	31723.3	-0.538891	0.0830991	-6.48492	8.87761e-11	4.21938e-10	elongation factor 2, putative
PBANKA_0520100	3029.05	-0.538067	0.0984044	-5.46792	4.55354e-08	1.63411e-07	conserved Plasmodium protein, unknown function
PBANKA_0502100	560.2	-0.537826	0.12996	-4.13839	3.49756e-05	8.83966e-05	conserved Plasmodium protein, unknown function
PBANKA_0609300	82.4547	-0.537789	0.266704	-2.01643	0.0437552	0.0656044	GPI mannosyltransferase 1, putative
PBANKA_0606900	1205.88	-0.537732	0.129557	-4.15055	3.31675e-05	8.39649e-05	amino acid transporter, putative
PBANKA_0305800	603.493	-0.53772	0.126701	-4.24401	2.19558e-05	5.72141e-05	conserved Plasmodium protein, unknown function
PBANKA_1359200	13884	-0.536253	0.0776305	-6.90775	4.92383e-12	2.59105e-11	DNA/RNA-binding protein Alba 2, putative
PBANKA_0902300	1878.17	-0.535099	0.108575	-4.92837	8.29178e-07	2.55792e-06	conserved Plasmodium protein, unknown function
PBANKA_0821100	4078.99	-0.534696	0.0934893	-5.71933	1.06946e-08	4.158e-08	CS domain protein, putative
PBANKA_0811000	2017.53	-0.534637	0.107234	-4.98571	6.17335e-07	1.92891e-06	small nuclear ribonucleoprotein Sm D3, putative
PBANKA_0812900	19884.2	-0.534495	0.0980716	-5.45005	5.03558e-08	1.79315e-07	conserved Plasmodium protein, unknown function
PBANKA_0112721	4021.2	-0.534316	0.0987417	-5.41126	6.25842e-08	2.2031e-07	fam-a protein, pseudogene
PBANKA_1352000	5492.58	-0.533701	0.115073	-4.63793	3.5192e-06	1.00939e-05	elongation factor 1-gamma, putative
PBANKA_1402800	394.011	-0.533513	0.149654	-3.56498	0.000363884	0.000799679	conserved Plasmodium protein, unknown function
PBANKA_0923100	215.597	-0.533233	0.21514	-2.47855	0.0131919	0.0220583	conserved Plasmodium protein, unknown function
PBANKA_0209900	91.2175	-0.532921	0.247889	-2.14984	0.031568	0.0488881	nucleoside transporter 4, putative
PBANKA_1133000	477.064	-0.532604	0.14518	-3.66859	0.000243896	0.000550676	DnaJ protein, putative
PBANKA_0907800	3993.45	-0.532052	0.092191	-5.77119	7.87116e-09	3.09944e-08	ATP synthase-associated protein, putative
PBANKA_1037700	452.633	-0.532037	0.161106	-3.3024	0.000958602	0.00196358	ribosomal protein L16, mitochondrial, putative
PBANKA_0404700	12270.3	-0.531874	0.0764948	-6.95307	3.57412e-12	1.91797e-11	glutaredoxin 1, putative
PBANKA_1422000	91.2872	-0.531724	0.25807	-2.06038	0.0393618	0.0595589	conserved protein, unknown function
PBANKA_1021500	467.01	-0.531326	0.138316	-3.8414	0.000122335	0.000286441	copper transporter, putative
PBANKA_1237600	8184.08	-0.530491	0.0901373	-5.88537	3.97173e-09	1.61352e-08	zinc finger protein, putative
PBANKA_1363900	2204.19	-0.530168	0.0903509	-5.86787	4.41425e-09	1.78075e-08	conserved protein, unknown function
PBANKA_1015700	100.844	-0.52975	0.24372	-2.1736	0.0297351	0.0463294	protein archease, putative
PBANKA_1246161	10030.5	-0.52932	0.0872313	-6.06801	1.29505e-09	5.48822e-09	fam-a protein
PBANKA_0619300	4872.05	-0.528829	0.0898453	-5.886	3.95662e-09	1.60879e-08	conserved Plasmodium protein, unknown function
PBANKA_1223200	433.48	-0.528173	0.14884	-3.5486	0.00038729	0.000847885	coenzyme Q-binding protein COQ10 homolog, mitochondrial, putative
PBANKA_0715800	781.153	-0.528132	0.117355	-4.50029	6.786e-06	1.87305e-05	50S ribosomal protein L10, putative
PBANKA_1228200	5103.71	-0.527906	0.0851113	-6.20254	5.5559e-10	2.43962e-09	glutamate dehydrogenase, putative
PBANKA_0414900	1599.98	-0.52783	0.0980511	-5.38322	7.31656e-08	2.55609e-07	dynein intermediate light chain, putative
PBANKA_0606100	695.486	-0.527412	0.124235	-4.24528	2.18319e-05	5.69876e-05	tRNA delta(2)-isopentenylpyrophosphate transferase, putative
PBANKA_0932100	9322.91	-0.527101	0.0868548	-6.06877	1.28897e-09	5.46746e-09	palmitoyltransferase DHHC9
PBANKA_0204500	4233.99	-0.526165	0.255133	-2.06232	0.0391775	0.059319	LCCL domain-containing protein, putative
PBANKA_0205400	4195.43	-0.525568	0.0816364	-6.43791	1.21127e-10	5.64079e-10	proteasome subunit beta type-3, putative
PBANKA_1347800	4746.93	-0.525504	0.0875198	-6.0044	1.92039e-09	8.03502e-09	20 kDa chaperonin, putative
PBANKA_1457300	908.545	-0.523622	0.125044	-4.1875	2.82042e-05	7.20322e-05	glucose inhibited division protein a homologue, putative
PBANKA_0101300	234.98	-0.523257	0.181228	-2.88729	0.00388581	0.00716383	geranylgeranyl transferase type-2 subunit beta, putative
PBANKA_1403600	454.924	-0.522676	0.142032	-3.68	0.000233233	0.000528929	protein AMR3, putative
PBANKA_1345600	4008.15	-0.522509	0.0843634	-6.19355	5.88237e-10	2.57319e-09	elongation factor Tu, putative
PBANKA_0833100	3234.41	-0.522012	0.089761	-5.81558	6.04247e-09	2.4019e-08	M18 aspartyl aminopeptidase, putative
PBANKA_1319900	132.079	-0.521339	0.220077	-2.36889	0.0178414	0.0291153	conserved Plasmodium protein, unknown function
PBANKA_0609600	213.397	-0.521322	0.182646	-2.85427	0.00431358	0.00789341	HSP20-like chaperone, putative
PBANKA_0110200	2510.8	-0.521182	0.0911611	-5.71715	1.08323e-08	4.20447e-08	lsm12, putative
PBANKA_0825700	43608.9	-0.520872	0.0747356	-6.96953	3.17992e-12	1.71241e-11	telomeric repeat binding factor 1, putative
PBANKA_0614900	3519.17	-0.520846	0.0871439	-5.97685	2.27487e-09	9.44963e-09	conserved Plasmodium protein, unknown function
PBANKA_1346600	3865.56	-0.520339	0.0827721	-6.28641	3.24896e-10	1.45997e-09	glutamine--tRNA ligase, putative
PBANKA_1408300	320.879	-0.51965	0.159945	-3.24894	0.00115837	0.00234365	conserved protein, unknown function
PBANKA_1324400	11334.4	-0.519373	0.0814106	-6.37967	1.7747e-10	8.13329e-10	60S ribosomal protein L27, putative
PBANKA_1144600	465.205	-0.519188	0.137629	-3.77238	0.000161696	0.000372741	mitochondrial carrier protein, putative
PBANKA_0606000	1304.72	-0.518501	0.102586	-5.0543	4.31969e-07	1.37201e-06	RNA-binding protein, putative
PBANKA_0506600	60423.8	-0.518085	0.0758099	-6.834	8.25789e-12	4.27723e-11	serine/arginine-rich splicing factor 4, putative
PBANKA_0518300	2950.97	-0.516822	0.0860582	-6.0055	1.90744e-09	7.9953e-09	conserved Plasmodium protein, unknown function
PBANKA_1436500	25013.4	-0.516642	0.076653	-6.74001	1.5838e-11	7.99699e-11	conserved Plasmodium protein, unknown function
PBANKA_1005000	756.559	-0.516407	0.12325	-4.1899	2.79076e-05	7.1433e-05	conserved Plasmodium protein, unknown function
PBANKA_1346200	4639.39	-0.516393	0.082671	-6.24636	4.20128e-10	1.86971e-09	signal peptidase complex catalytic subunit SEC11, putative
PBANKA_1430400	2914.57	-0.516011	0.0923516	-5.58746	2.30415e-08	8.54108e-08	adrenodoxin-type ferredoxin, putative
PBANKA_1362800	1850.39	-0.515033	0.0972668	-5.29506	1.18978e-07	4.03441e-07	conserved Plasmodium protein, unknown function
PBANKA_1424400	3236.49	-0.514601	0.0845453	-6.08669	1.1527e-09	4.91202e-09	CS domain protein, putative
PBANKA_0507500	137.542	-0.514231	0.220073	-2.33664	0.0194581	0.0315196	conserved protein, unknown function
PBANKA_1021800	198.674	-0.513926	0.192224	-2.67358	0.00750457	0.0131138	mitochondrial import inner membrane translocase subunit TIM8, putative
PBANKA_1333900	253.054	-0.51379	0.177679	-2.89168	0.00383186	0.00707362	conserved Plasmodium protein, unknown function
PBANKA_1143700	6234.1	-0.51348	0.0883072	-5.8147	6.07438e-09	2.41043e-08	secreted ookinete protein, putative
PBANKA_1106500	55835.8	-0.513055	0.0903823	-5.67649	1.37483e-08	5.26107e-08	rhomboid protease ROM4
PBANKA_0708700	107.131	-0.512677	0.238223	-2.15209	0.0313904	0.0486783	mediator of RNA polymerase II transcription subunit 7, putative
PBANKA_1410100	16126.8	-0.512293	0.0808314	-6.3378	2.33067e-10	1.05659e-09	conserved Plasmodium protein, unknown function
PBANKA_0905100	756.56	-0.512247	0.125599	-4.07843	4.53399e-05	0.000112497	ATP-dependent (S)-NAD(P)H-hydrate dehydratase, putative
PBANKA_1007000	1450.55	-0.512207	0.10221	-5.01134	5.40523e-07	1.69926e-06	chaperone protein DnaJ, putative
PBANKA_1361100	1507	-0.511968	0.0981549	-5.21592	1.8291e-07	6.04678e-07	elongation factor Tu, putative
PBANKA_1311300	2217.93	-0.511886	0.098358	-5.20432	1.94708e-07	6.40925e-07	inner membrane complex protein, putative
PBANKA_0414800	1050.96	-0.511035	0.110491	-4.62513	3.74368e-06	1.07045e-05	arginase
PBANKA_1363500	1649.7	-0.510741	0.101488	-5.03252	4.84068e-07	1.52907e-06	N6-adenine-specific methylase, putative
PBANKA_1303900	28682.7	-0.510252	0.0733038	-6.96079	3.38379e-12	1.81795e-11	conserved Plasmodium protein, unknown function
PBANKA_1218900	8032.89	-0.509912	0.0773148	-6.59527	4.24472e-11	2.07076e-10	elongation factor 1-delta, putative
PBANKA_1322700	2535.65	-0.509149	0.090599	-5.61981	1.91168e-08	7.16104e-08	ATP-dependent RNA helicase DBP5, putative
PBANKA_0705300	728.916	-0.508945	0.124705	-4.08118	4.48071e-05	0.000111294	SAYSvFN domain-containing protein, putative
PBANKA_0311400	7446.55	-0.508743	0.0914328	-5.56412	2.63477e-08	9.69656e-08	serine/threonine protein kinase, putative
PBANKA_1201600	1503.6	-0.5084	0.0980989	-5.18253	2.18898e-07	7.16465e-07	ribosome-binding factor A, putative
PBANKA_0409500	47.6305	-0.508115	0.312167	-1.6277	0.103588	0.14279	conserved protein, unknown function
PBANKA_0601800	103.852	-0.507651	0.242405	-2.09423	0.0362397	0.0553613	DNA/RNA-binding protein, putative
PBANKA_0007701	43.7955	-0.507494	0.308517	-1.64495	0.099981	0.138959	PIR protein, pseudogene
PBANKA_0201340	3562.17	-0.507264	0.0930211	-5.45321	4.94679e-08	1.76289e-07	fam-c protein
PBANKA_0812600	15838.1	-0.506587	0.104597	-4.8432	1.27762e-06	3.85374e-06	conserved Plasmodium protein, unknown function
PBANKA_0518700	4247.92	-0.506563	0.0946372	-5.35269	8.66581e-08	2.99795e-07	methionine--tRNA ligase, putative
PBANKA_1314300	4891.71	-0.506451	0.0886439	-5.71332	1.10794e-08	4.29676e-08	S-adenosylmethionine-dependent methyltransferase, putative
PBANKA_1405800	684.119	-0.506041	0.13014	-3.88845	0.000100888	0.000238524	ATP-dependent RNA helicase DBP6, putative
PBANKA_0943600	24010.3	-0.505958	0.0732217	-6.90995	4.84839e-12	2.55718e-11	60S acidic ribosomal protein P1, putative
PBANKA_1020000	4226.43	-0.505593	0.0967367	-5.22648	1.72763e-07	5.74425e-07	conserved Plasmodium protein, unknown function
PBANKA_0942500	6309.69	-0.504729	0.0787688	-6.40772	1.47709e-10	6.78962e-10	thioredoxin-like mero protein, putative
PBANKA_1346100	304.77	-0.504484	0.174589	-2.88954	0.00385801	0.00711904	conserved Plasmodium protein, unknown function
PBANKA_0607600	6912.6	-0.504203	0.0862858	-5.84341	5.11442e-09	2.04888e-08	U6 snRNA-associated Sm-like protein LSm7, putative
PBANKA_0505200	2074.43	-0.50412	0.0909986	-5.53987	3.02701e-08	1.10958e-07	conserved protein, unknown function
PBANKA_1143600	2750.16	-0.503452	0.0883878	-5.69594	1.22696e-08	4.72261e-08	alanine--tRNA ligase, putative
PBANKA_0520500	2364.82	-0.503264	0.0917777	-5.48351	4.1697e-08	1.50337e-07	TFIIH basal transcription factor complex helicase XPB subunit, putative
PBANKA_1438700	152.068	-0.502857	0.210094	-2.39348	0.0166893	0.0274194	citrate/oxoglutarate carrier protein, putative
PBANKA_1113000	24968.8	-0.501981	0.074305	-6.75569	1.42155e-11	7.20136e-11	purine nucleoside phosphorylase, putative
PBANKA_1137700	10925.8	-0.501903	0.0928968	-5.4028	6.56104e-08	2.3026e-07	cytochrome c oxidase subunit 2, putative
PBANKA_0929900	1619.26	-0.500981	0.0984452	-5.08894	3.60078e-07	1.15641e-06	heat shock protein 90, putative
PBANKA_0938500	11903.5	-0.5004	0.0853549	-5.86258	4.55739e-09	1.83688e-08	succinyl-CoA synthetase alpha subunit, putative
PBANKA_0905800	459.691	-0.500202	0.156634	-3.19345	0.00140585	0.00279775	DnaJ protein, putative
PBANKA_0518000	3088.14	-0.499975	0.0922702	-5.41859	6.00697e-08	2.1162e-07	ribosomal protein L27, putative
PBANKA_1207700	2343.78	-0.499308	0.0921381	-5.41913	5.98904e-08	2.11149e-07	zinc finger protein, putative
PBANKA_0904700	8705.24	-0.499052	0.0806383	-6.18877	6.06373e-10	2.6475e-09	60S ribosomal protein L41, putative
PBANKA_0514300	5950.88	-0.498545	0.0819924	-6.08037	1.19902e-09	5.09528e-09	conserved Plasmodium protein, unknown function
PBANKA_1003100	7768.46	-0.497982	0.0840213	-5.92686	3.08784e-09	1.26445e-08	pre-mRNA-processing-splicing factor 8, putative
PBANKA_1203200	99.58	-0.497485	0.243134	-2.04613	0.0407434	0.0614413	conserved protein, unknown function
PBANKA_0914400	9753.31	-0.496825	0.0829247	-5.99128	2.08199e-09	8.67964e-09	heat shock protein 70, putative
PBANKA_1306400	1085.48	-0.496309	0.117993	-4.20627	2.59622e-05	6.69361e-05	geranylgeranyl transferase type-2 subunit alpha, putative
PBANKA_1010700	353.712	-0.496232	0.1595	-3.11117	0.00186348	0.00361952	queuine tRNA-ribosyltransferase, putative
PBANKA_0309000	870.965	-0.496038	0.115704	-4.28713	1.80996e-05	4.77585e-05	ribosomal protein L12, mitochondrial, putative
PBANKA_1130900	25417.3	-0.495476	0.0765481	-6.47274	9.62402e-11	4.54604e-10	large subunit rRNA methyltransferase, putative
PBANKA_1001400	17121.3	-0.494955	0.0734542	-6.73827	1.60283e-11	8.08422e-11	pre-mRNA-splicing factor CLF1, putative
PBANKA_1338700	6659.64	-0.494485	0.0793622	-6.23073	4.64253e-10	2.05617e-09	plasmepsin V, putative
PBANKA_1224500	2142.86	-0.494221	0.103366	-4.78129	1.7417e-06	5.17909e-06	Dpy-19-like C-mannosyltransferase, putative
PBANKA_1138400	7032.98	-0.494146	0.0779086	-6.34263	2.25869e-10	1.02496e-09	calpain, putative
PBANKA_1208300	375.959	-0.494088	0.158149	-3.1242	0.00178291	0.00348501	heptatricopeptide repeat-containing protein, putative
PBANKA_0907000	923.473	-0.494021	0.119695	-4.12735	3.66969e-05	9.24939e-05	heptatricopeptide repeat-containing protein, putative
PBANKA_1435200	5228.99	-0.493832	0.0954419	-5.17416	2.28932e-07	7.4666e-07	zinc finger protein, putative
PBANKA_1409700	441.274	-0.493543	0.140155	-3.52142	0.000429247	0.000934422	alternative splicing regulator, putative
PBANKA_1306100	684.617	-0.493532	0.125219	-3.94136	8.10206e-05	0.000194138	GTP-binding protein, putative
PBANKA_0944000	59.632	-0.493471	0.290097	-1.70106	0.0889323	0.125053	PIR protein
PBANKA_1324600	302.384	-0.493466	0.16223	-3.04178	0.00235185	0.00449246	apicoplast ribosomal protein S10 precursor, putative
PBANKA_0940000	811.543	-0.493392	0.119938	-4.11373	3.89313e-05	9.76456e-05	conserved Plasmodium protein, unknown function
PBANKA_0512300	745.569	-0.493277	0.118432	-4.16507	3.11263e-05	7.89721e-05	RING zinc finger protein, putative
PBANKA_1218300	10297.5	-0.491869	0.106367	-4.62427	3.75914e-06	1.07421e-05	CPW-WPC family protein
PBANKA_1346500	321.252	-0.491862	0.157847	-3.11607	0.00183278	0.00357201	protein tyrosine phosphatase-like protein
PBANKA_0213500	3897.02	-0.491705	0.0934964	-5.25908	1.44778e-07	4.86636e-07	ribosome biogenesis protein BRX1, putative
PBANKA_0407300	2508.75	-0.490483	0.0892137	-5.49784	3.84476e-08	1.39384e-07	conserved Plasmodium protein, unknown function
PBANKA_1113400	13293.3	-0.489902	0.0915821	-5.34932	8.8286e-08	3.0497e-07	secreted ookinete protein
PBANKA_0518900	1343.92	-0.489473	0.101368	-4.82869	1.37437e-06	4.12669e-06	conserved Plasmodium membrane protein, unknown function
PBANKA_1230800	156.073	-0.489162	0.216694	-2.25738	0.0239841	0.038089	pyridoxal kinase, putative
PBANKA_1130400	6552.28	-0.48897	0.0807373	-6.05631	1.39277e-09	5.88612e-09	proteasome subunit alpha type-4, putative
PBANKA_0518200	5351.54	-0.488353	0.104072	-4.69245	2.69958e-06	7.87521e-06	flavoprotein subunit of succinate dehydrogenase, putative
PBANKA_0101000	575.537	-0.487915	0.12993	-3.75522	0.000173192	0.000398246	MYND-type zinc finger protein, putative
PBANKA_1244400	4317.67	-0.487687	0.0827973	-5.89013	3.85881e-09	1.57318e-08	conserved Plasmodium protein, unknown function
PBANKA_0519600	2090.33	-0.487382	0.0911376	-5.34775	8.90524e-08	3.07157e-07	conserved protein, unknown function
PBANKA_1245920	1061.04	-0.486799	0.107752	-4.51776	6.24986e-06	1.73754e-05	fam-b protein
PBANKA_0919300	2490.82	-0.486565	0.0891048	-5.46059	4.74549e-08	1.69377e-07	spermidine synthase, putative
PBANKA_0806000	1615.36	-0.486448	0.0995456	-4.88668	1.02548e-06	3.12589e-06	ubiquitin-conjugating enzyme E2, putative
PBANKA_1015800	2051.84	-0.486328	0.100176	-4.85475	1.20537e-06	3.64293e-06	conserved Plasmodium protein, unknown function
PBANKA_0905700	372.667	-0.486152	0.170878	-2.84502	0.00444086	0.00811667	DNA-directed RNA polymerases I and III subunit RPAC1, putative
PBANKA_1141400	4182.59	-0.486035	0.0864215	-5.624	1.8658e-08	7.00055e-08	DNA topoisomerase 6 subunit B, putative
PBANKA_0515400	6439.37	-0.485938	0.0795192	-6.11095	9.90408e-10	4.24001e-09	conserved Plasmodium protein, unknown function
PBANKA_0816700	3888.03	-0.484806	0.0829312	-5.84587	5.03913e-09	2.02047e-08	cytochrome c oxidase subunit ApiCOX30, putative
PBANKA_1014900	3168.59	-0.484634	0.0854675	-5.67039	1.42477e-08	5.42964e-08	coatomer subunit beta, putative
PBANKA_1106800	1236.47	-0.484416	0.11868	-4.08169	4.47087e-05	0.00011111	subtilisin-like protease 3, putative
PBANKA_0605100	20620	-0.484409	0.085541	-5.66288	1.48851e-08	5.65387e-08	Tat binding protein 1(TBP-1)-interacting protein, putative
PBANKA_0514600	223.058	-0.48426	0.179415	-2.6991	0.00695266	0.0122328	tRNA N6-adenosine threonylcarbamoyltransferase, putative
PBANKA_1213900	117.361	-0.484249	0.231977	-2.08749	0.0368438	0.0561725	nucleotidyltransferase, putative
PBANKA_0405300	13330.8	-0.48417	0.0841046	-5.75677	8.57393e-09	3.36182e-08	40S ribosomal protein S23, putative
PBANKA_1419500	251.56	-0.484115	0.172411	-2.80791	0.00498648	0.00902456	conserved protein, unknown function
PBANKA_1315100	591.767	-0.48379	0.131113	-3.68986	0.000224377	0.000510349	transcriptional regulatory protein sir2b
PBANKA_1463900	10902.4	-0.483198	0.0937142	-5.15608	2.52173e-07	8.2014e-07	HSP20-like chaperone, putative
PBANKA_1216500	27693.3	-0.482576	0.0859189	-5.61664	1.94706e-08	7.28176e-08	peptidyl-prolyl cis-trans isomerase, putative
PBANKA_1117800	2722.72	-0.482455	0.087556	-5.51025	3.58323e-08	1.30415e-07	rhomboid protease ROM10
PBANKA_1113300	5315.8	-0.482284	0.0977674	-4.93297	8.09883e-07	2.50175e-06	deoxyribodipyrimidine photo-lyase, putative
PBANKA_1023100	1601.61	-0.482145	0.0960901	-5.01763	5.23121e-07	1.6468e-06	conserved Plasmodium protein, unknown function
PBANKA_1103100	11812.9	-0.481962	0.0942409	-5.11415	3.15164e-07	1.01605e-06	actin-depolymerizing factor 1
PBANKA_0806600	1140.03	-0.481383	0.108893	-4.4207	9.83798e-06	2.67702e-05	cleavage and polyadenylation specificity factor, putative
PBANKA_0932400	5215.31	-0.481229	0.081919	-5.87445	4.24245e-09	1.71594e-08	berghepain-2
PBANKA_1409800	1898.23	-0.481078	0.103294	-4.65738	3.20254e-06	9.24311e-06	ATP synthase subunit gamma, mitochondrial, putative
PBANKA_0803800	1816.33	-0.479941	0.0971422	-4.9406	7.78814e-07	2.41223e-06	conserved protein, unknown function
PBANKA_0616400	3175.11	-0.479827	0.0945762	-5.07345	3.90674e-07	1.24686e-06	conserved protein, unknown function
PBANKA_0622961	11302.3	-0.479639	0.315079	-1.52228	0.127938	0.172642	28S ribosomal RNA
PBANKA_1018400	101.379	-0.479309	0.240658	-1.99166	0.0464085	0.069178	protein arginine N-methyltransferase 1, putative
PBANKA_0601300	1810.94	-0.479187	0.0984293	-4.86834	1.12541e-06	3.41022e-06	peptidyl-prolyl cis-trans isomerase, putative
PBANKA_0710900	375.851	-0.478961	0.153794	-3.1143	0.00184381	0.00359047	U6 snRNA-associated Sm-like protein LSm3, putative
PBANKA_1319000	63178.5	-0.47884	0.0856927	-5.58787	2.29874e-08	8.52787e-08	conserved protein, unknown function
PBANKA_1112700	52.8769	-0.478658	0.29812	-1.60559	0.108364	0.148884	conserved protein, unknown function
PBANKA_0926600	917.581	-0.478627	0.113327	-4.22343	2.40614e-05	6.22789e-05	protein GCN20, putative
PBANKA_0600800	732.228	-0.478602	0.12195	-3.92458	8.68812e-05	0.000207106	cytochrome c oxidase assembly protein COX19, putative
PBANKA_0835100	383.82	-0.477886	0.152817	-3.12719	0.00176489	0.00345271	ATP synthase-associated protein, putative
PBANKA_0308000	852.897	-0.477403	0.116365	-4.10262	4.08495e-05	0.000102346	ras-related protein Rab-5A, putative
PBANKA_1361200	18273.2	-0.477061	0.0822097	-5.80298	6.51468e-09	2.57408e-08	conserved Plasmodium protein, unknown function
PBANKA_1036200	726.358	-0.477025	0.124237	-3.83962	0.000123225	0.000288086	RNA-binding protein 8A, putative
PBANKA_1424500	14397.4	-0.476566	0.0777093	-6.13268	8.64118e-10	3.72006e-09	conserved Plasmodium protein, unknown function
PBANKA_0108700	19806.6	-0.476121	0.076765	-6.20232	5.56371e-10	2.44073e-09	RNA-binding protein 25, putative
PBANKA_1243100	6334.34	-0.476068	0.0816803	-5.82843	5.59522e-09	2.2318e-08	F-actin-capping protein subunit alpha
PBANKA_1025000	5526.05	-0.475442	0.079884	-5.95165	2.65456e-09	1.09676e-08	conserved protein, unknown function
PBANKA_1229100	221.982	-0.475256	0.199577	-2.38131	0.0172511	0.0282526	pre-mRNA-splicing factor CWF7, putative
PBANKA_0713200	7332.61	-0.475038	0.0817178	-5.81315	6.13073e-09	2.42861e-08	conserved protein, unknown function
PBANKA_1127800	8272.86	-0.474942	0.0883043	-5.37847	7.51202e-08	2.62041e-07	DnaJ protein, putative
PBANKA_1105700	1364.46	-0.474592	0.111687	-4.24929	2.14451e-05	5.60733e-05	60S ribosomal subunit protein L24, putative
PBANKA_0928900	1048.69	-0.47283	0.114538	-4.12816	3.65678e-05	9.22187e-05	conserved protein, unknown function
PBANKA_1400900	6728.2	-0.472787	0.0826264	-5.72198	1.05292e-08	4.09714e-08	conserved protein, unknown function
PBANKA_1110500	5041.63	-0.472304	0.0801422	-5.89333	3.78494e-09	1.54443e-08	translationally-controlled tumor protein homolog
PBANKA_1133400	59394.8	-0.472285	0.0884568	-5.33917	9.33749e-08	3.21107e-07	elongation factor 1-alpha
PBANKA_1010200	3643.51	-0.471522	0.0867591	-5.43484	5.48451e-08	1.9485e-07	methionine aminopeptidase 2, putative
PBANKA_1204300	4844.05	-0.471519	0.0844747	-5.58177	2.38077e-08	8.81801e-08	CCR4-NOT transcription complex subunit 5, putative
PBANKA_0415200	4858.15	-0.471449	0.0865356	-5.44804	5.09275e-08	1.81211e-07	vacuolar protein sorting-associated protein 46, putative
PBANKA_1365680	305.703	-0.471288	0.160342	-2.93927	0.00328986	0.0061369	fam-c protein
PBANKA_0825200	203.683	-0.470531	0.193915	-2.42648	0.015246	0.0252279	thiamine pyrophosphokinase, putative
PBANKA_0918100	207.8	-0.470115	0.184124	-2.55325	0.0106722	0.0182146	60S ribosomal protein L38, putative
PBANKA_0315200	763.421	-0.469944	0.118406	-3.96893	7.21972e-05	0.000174537	small nuclear ribonucleoprotein Sm D2, putative
PBANKA_0520000	1221.75	-0.469842	0.103771	-4.52767	5.96374e-06	1.662e-05	pyruvate kinase 2, putative
PBANKA_0513000	3329.33	-0.469419	0.0884136	-5.30935	1.10016e-07	3.74429e-07	inner membrane complex protein 1m, putative
PBANKA_1115400	356.334	-0.468972	0.154841	-3.02873	0.00245581	0.00467941	BolA-like protein, putative
PBANKA_1437000	2370.13	-0.468685	0.0917538	-5.10807	3.25462e-07	1.04815e-06	conserved protein, unknown function
PBANKA_1411800	1112.08	-0.468636	0.113278	-4.13704	3.51811e-05	8.88673e-05	DEAD box helicase, putative
PBANKA_0510500	632.552	-0.468472	0.132902	-3.52494	0.000423574	0.000922942	conserved Plasmodium protein, unknown function
PBANKA_0214550	983.75	-0.466441	0.121869	-3.8274	0.000129504	0.000302307	Plasmodium exported protein, unknown function, pseudogene
PBANKA_0206000	202.809	-0.466018	0.194612	-2.3946	0.0166387	0.027346	ATP synthase-associated protein, putative
PBANKA_1201700	1024.6	-0.465964	0.108347	-4.30066	1.7029e-05	4.51661e-05	N-terminal acetyltransferase A complex catalytic subunit ARD1, putative
PBANKA_0922300	2125.18	-0.465953	0.0983539	-4.73752	2.16354e-06	6.37187e-06	threonine--tRNA ligase, putative
PBANKA_1446200	459.044	-0.465791	0.153964	-3.02533	0.00248361	0.00472654	mitosis protein dim1, putative
PBANKA_0705900	3905.57	-0.465576	0.0844774	-5.51124	3.56306e-08	1.29783e-07	lipase maturation factor, putative
PBANKA_0919900	9183.58	-0.465455	0.0809721	-5.74834	9.01239e-09	3.52775e-08	ATP-dependent 6-phosphofructokinase, putative
PBANKA_0821500	350.358	-0.465403	0.155812	-2.98694	0.00281782	0.00531437	conserved Plasmodium protein, unknown function
PBANKA_0929300	11929.6	-0.464773	0.0767101	-6.05883	1.37116e-09	5.80009e-09	actin-related protein 2/3 complex subunit 1, putative
PBANKA_1435400	251.891	-0.463701	0.179073	-2.58946	0.00961276	0.0165595	conserved Plasmodium protein, unknown function
PBANKA_1361800	3831.61	-0.462365	0.0869454	-5.31788	1.04984e-07	3.58625e-07	conserved Plasmodium protein, unknown function
PBANKA_0501700	9055.16	-0.462315	0.0802782	-5.75891	8.46578e-09	3.32224e-08	phosphomannomutase, putative
PBANKA_0925900	2549.01	-0.462043	0.0892636	-5.17616	2.26494e-07	7.39227e-07	conserved Plasmodium protein, unknown function
PBANKA_1133300	61668.5	-0.461559	0.0886473	-5.20669	1.92235e-07	6.33238e-07	elongation factor 1-alpha
PBANKA_1430600	19852.8	-0.461468	0.0763728	-6.04231	1.51927e-09	6.40898e-09	conserved Plasmodium protein, unknown function
PBANKA_0704100	5883.39	-0.461394	0.0822246	-5.61139	2.0071e-08	7.49417e-08	ubiquitin conjugation factor E4 B, putative
PBANKA_1350000	1387.5	-0.461224	0.107954	-4.2724	1.93382e-05	5.07944e-05	conserved protein, unknown function
PBANKA_0609800	937.891	-0.460461	0.113624	-4.0525	5.06733e-05	0.000125057	DNA helicase MCM8, putative
PBANKA_0505700	589.661	-0.459948	0.135184	-3.40238	0.00066801	0.00140258	ATP-dependent RNA helicase ROK1, putative
PBANKA_0812500	315.82	-0.459644	0.158944	-2.89186	0.00382965	0.00707236	conserved Plasmodium protein, unknown function
PBANKA_1409000	70.8647	-0.45949	0.269442	-1.70534	0.0881315	0.12404	ER membrane protein complex subunit 7, putative
PBANKA_1019300	187.511	-0.459247	0.195492	-2.34919	0.0188144	0.0305753	enoyl-CoA hydratase, putative
PBANKA_0616700	13765.3	-0.459228	0.0885962	-5.18339	2.17893e-07	7.13682e-07	NIMA related kinase 4
PBANKA_1016100	1220.44	-0.45889	0.10247	-4.47827	7.52512e-06	2.06471e-05	peptide chain release factor 1, putative
PBANKA_0811100	816.802	-0.458336	0.115738	-3.96013	7.49079e-05	0.000180522	helicase SKI2W, putative
PBANKA_1355500	7091.74	-0.458229	0.0838657	-5.46384	4.65938e-08	1.6669e-07	casein kinase II beta chain, putative
PBANKA_1338800	474.123	-0.458178	0.137116	-3.34152	0.000833198	0.00172508	conserved protein, unknown function
PBANKA_1222100	3770.67	-0.457814	0.0861134	-5.31641	1.05834e-07	3.6126e-07	regulator of chromosome condensation, putative
PBANKA_1132400	806.963	-0.457485	0.122686	-3.72892	0.000192299	0.000439336	conserved Plasmodium protein, unknown function
PBANKA_0835500	11695.5	-0.45688	0.0795326	-5.74456	9.21586e-09	3.60129e-08	UBX domain-containing protein, putative
PBANKA_1024800	12207.1	-0.456406	0.0875798	-5.21132	1.87502e-07	6.18972e-07	ATP synthase-associated protein, putative
PBANKA_0821700	4661.28	-0.456018	0.0835066	-5.46087	4.73814e-08	1.69245e-07	inosine-5'-monophosphate dehydrogenase, putative
PBANKA_1318400	1557.07	-0.455557	0.105794	-4.30606	1.6619e-05	4.41801e-05	6-phosphogluconate dehydrogenase, decarboxylating, putative
PBANKA_1362200	410.915	-0.455533	0.147844	-3.08118	0.00206184	0.00397968	cytidine and deoxycytidylate deaminase, putative
PBANKA_1322800	1480.42	-0.454804	0.0993821	-4.57632	4.73223e-06	1.33247e-05	GTP-binding protein, putative
PBANKA_0831600	166.119	-0.454623	0.200837	-2.26364	0.023596	0.0375373	conserved Plasmodium protein, unknown function
PBANKA_0803600	2181	-0.454134	0.091778	-4.94819	7.49085e-07	2.32327e-06	importin-7, putative
PBANKA_0101100	644.973	-0.454101	0.154748	-2.93446	0.00334127	0.0062303	liver merozoite formation protein
PBANKA_1244900	597.161	-0.45396	0.132022	-3.43852	0.000584907	0.00124222	conserved Plasmodium protein, unknown function
PBANKA_0828600	5290.31	-0.45388	0.0854397	-5.31229	1.08257e-07	3.68714e-07	cytochrome c oxidase subunit 5B, putative
PBANKA_1315900	195.27	-0.453819	0.193978	-2.33954	0.0193074	0.0313084	aminomethyltransferase, putative
PBANKA_1229800	3055.73	-0.453738	0.091626	-4.95207	7.34299e-07	2.27894e-06	enoyl-acyl carrier reductase
PBANKA_0938600	1817.62	-0.453254	0.0976255	-4.64279	3.4374e-06	9.87771e-06	casein kinase 2, alpha subunit
PBANKA_1231200	692.712	-0.452772	0.140509	-3.22236	0.00127139	0.00255107	phosducin-like protein 1, putative
PBANKA_0938400	10820	-0.452436	0.0802486	-5.63793	1.72107e-08	6.48387e-08	endoplasmic reticulum-resident calcium binding protein, putative
PBANKA_1350400	3359.24	-0.451999	0.0894163	-5.055	4.30401e-07	1.36892e-06	conserved protein, unknown function
PBANKA_1233900	3112.84	-0.451442	0.0895939	-5.03876	4.6856e-07	1.48313e-06	50S ribosomal protein L14, mitochondrial, putative
PBANKA_1104300	944.915	-0.450445	0.116356	-3.87125	0.000108278	0.000255081	centrosomal protein CEP120, putative
PBANKA_0512900	5469.44	-0.450201	0.0877362	-5.1313	2.87742e-07	9.31879e-07	conserved protein, unknown function
PBANKA_1405500	755.714	-0.44992	0.122416	-3.67535	0.000237522	0.000537864	exosome complex component RRP40, putative
PBANKA_MIT01800	66.3938	-0.449633	0.274744	-1.63655	0.101725	0.141015	cytochrome c oxidase subunit 1
PBANKA_1402700	630.777	-0.449558	0.126392	-3.55686	0.000375311	0.000823615	CorA-like Mg2+ transporter protein, putative
PBANKA_0700761	43593	-0.449472	0.334919	-1.34203	0.179586	0.233725	28S ribosomal RNA
PBANKA_0306500	5734.75	-0.448807	0.0826314	-5.43143	5.59043e-08	1.98308e-07	conserved protein, unknown function
PBANKA_1448800	534.603	-0.44875	0.13748	-3.2641	0.00109812	0.00222957	helicase, putative
PBANKA_1460100	94.1858	-0.448656	0.260705	-1.72093	0.0852632	0.120444	conserved protein, unknown function
PBANKA_1316700	128.006	-0.448466	0.227252	-1.97343	0.048447	0.0718684	conserved Plasmodium protein, unknown function
PBANKA_0418200	14930.5	-0.447752	0.0751859	-5.95526	2.59653e-09	1.07374e-08	ras-related protein RAB7, putative
PBANKA_0920300	733.154	-0.44662	0.12046	-3.70762	0.000209212	0.000476798	conserved Plasmodium protein, unknown function
PBANKA_1241700	2279.33	-0.446483	0.0893758	-4.99557	5.86616e-07	1.83791e-06	transmembrane emp24 domain-containing protein, putative
PBANKA_1133900	408.214	-0.445589	0.148232	-3.00603	0.00264684	0.00500826	conserved protein, unknown function
PBANKA_0508900	276.117	-0.44403	0.169262	-2.62333	0.00870737	0.0151126	conserved protein, unknown function
PBANKA_1462400	375.606	-0.443113	0.148297	-2.98802	0.00280795	0.00529848	protein CutA, putative
PBANKA_1121200	291.171	-0.443105	0.165061	-2.6845	0.00726388	0.012727	vacuolar transporter chaperone, putative
PBANKA_0211400	565.589	-0.442422	0.133592	-3.31173	0.000927198	0.00190687	DNA (cytosine-5)-methyltransferase, putative
PBANKA_1232500	5522.98	-0.441252	0.0808989	-5.45436	4.91502e-08	1.75292e-07	eukaryotic translation initiation factor 3 subunit B, putative
PBANKA_0107300	8017.26	-0.44118	0.0787978	-5.59888	2.15742e-08	8.02944e-08	T-complex protein 1 subunit zeta, putative
PBANKA_1332400	1382.7	-0.439992	0.10041	-4.38196	1.17614e-05	3.17793e-05	shewanella-like protein phosphatase 1
PBANKA_0827800	83.4694	-0.439821	0.26152	-1.68178	0.0926109	0.12983	HSP90 co-chaperone p23, putative
PBANKA_1006000	198.023	-0.439675	0.191402	-2.29713	0.0216116	0.0346191	conserved protein, unknown function
PBANKA_0829800	934.807	-0.43811	0.111077	-3.9442	8.00656e-05	0.000192149	transcription initiation factor TFIID subunit 7, putative
PBANKA_1409900	1567.46	-0.438058	0.0973732	-4.49875	6.83526e-06	1.88439e-05	AP-1 complex subunit mu-1, putative
PBANKA_0834000	1180.12	-0.437885	0.103744	-4.22081	2.43427e-05	6.29718e-05	calcyclin-binding protein, putative
PBANKA_0803500	3635.78	-0.437316	0.0876505	-4.98931	6.05945e-07	1.89718e-06	ATP synthase subunit C, putative
PBANKA_1412000	674.731	-0.437296	0.141789	-3.08413	0.00204148	0.00394367	conserved protein, unknown function
PBANKA_1305500	6499.66	-0.437155	0.0808165	-5.40923	6.32948e-08	2.22641e-07	acid cluster protein 33 homologue, putative
PBANKA_1438900	253.139	-0.437102	0.172924	-2.52771	0.0114809	0.0194509	GTP cyclohydrolase 1, putative
PBANKA_1131400	6141.91	-0.437044	0.100772	-4.33695	1.44472e-05	3.8629e-05	metacaspase-1
PBANKA_0110900	513.852	-0.435716	0.134582	-3.23755	0.00120559	0.00243173	cytoplasmic tRNA 2-thiolation protein 1, putative
PBANKA_1009300	1720.32	-0.435586	0.108843	-4.00197	6.28164e-05	0.000152739	clathrin light chain, putative
PBANKA_1353400	1943.86	-0.435231	0.10622	-4.09744	4.17744e-05	0.000104436	secreted ookinete protein, putative
PBANKA_1039400	13115.7	-0.435154	0.0764834	-5.68952	1.27396e-08	4.89537e-08	ribosomal protein S27a, putative
PBANKA_1364900	342.934	-0.435057	0.156405	-2.78161	0.00540906	0.00972451	U3 small nucleolar RNA-associated protein 15, putative
PBANKA_0409100	3776.53	-0.434675	0.0848069	-5.12548	2.96788e-07	9.59829e-07	pre-mRNA splicing factor, putative
PBANKA_1245861	19770.7	-0.434491	0.341428	-1.27257	0.20317	0.260164	28S ribosomal RNA
PBANKA_0515350	578.44	-0.433522	0.141178	-3.07075	0.00213522	0.00410927	OTU-like cysteine protease, putative
PBANKA_1337900	49.958	-0.433417	0.297638	-1.45619	0.145341	0.193522	conserved Plasmodium protein, unknown function
PBANKA_0405200	13106.5	-0.433159	0.0762633	-5.67979	1.34858e-08	5.1692e-08	T-complex protein 1 subunit beta, putative
PBANKA_0317181	2683.97	-0.432662	0.0884148	-4.89355	9.90348e-07	3.03282e-06	PIR protein
PBANKA_0308100	851.665	-0.432652	0.116357	-3.7183	0.000200566	0.000457771	ubiquinol-cytochrome-c reductase complex assembly factor 1, putative
PBANKA_1343400	2381.24	-0.432466	0.0960527	-4.50239	6.7194e-06	1.85578e-05	conserved Plasmodium protein, unknown function
PBANKA_0405100	1751.86	-0.43228	0.105024	-4.11601	3.85485e-05	9.67908e-05	ER membrane protein complex subunit 5, putative
PBANKA_0108600	2596.33	-0.43217	0.109938	-3.93104	8.45789e-05	0.000201931	pre-mRNA-splicing factor SLU7, putative
PBANKA_1339600	2187.71	-0.432074	0.0944828	-4.57305	4.80683e-06	1.35183e-05	PRELI domain-containing protein, putative
PBANKA_1408500	800.823	-0.431769	0.118103	-3.65586	0.000256319	0.000575906	ATP synthase subunit O, mitochondrial, putative
PBANKA_0511900	13484.8	-0.431216	0.0755689	-5.70626	1.15488e-08	4.46004e-08	60S ribosomal protein L3, putative
PBANKA_0109200	9179.16	-0.431163	0.0862431	-4.9994	5.75099e-07	1.80427e-06	transcription elongation factor SPT5, putative
PBANKA_0314400	1804.02	-0.430874	0.0944906	-4.55997	5.11618e-06	1.43533e-05	E2F-associated phosphoprotein, putative
PBANKA_0718900	314.508	-0.430505	0.161862	-2.65971	0.00782087	0.0136253	conserved Plasmodium protein, unknown function
PBANKA_0721700	20725.3	-0.430053	0.0879828	-4.88792	1.01908e-06	3.10842e-06	ran-specific GTPase-activating protein 1, putative
PBANKA_1209800	6353.7	-0.42991	0.079148	-5.43172	5.58124e-08	1.98134e-07	proteasome subunit beta type-5, putative
PBANKA_1201900	13437	-0.429077	0.0816447	-5.25542	1.47687e-07	4.95685e-07	40S ribosomal protein S20e, putative
PBANKA_0112641	429.601	-0.428631	0.142456	-3.00887	0.00262225	0.00496786	fam-b protein
PBANKA_0308700	142.873	-0.428569	0.211635	-2.02504	0.0428632	0.0644135	pseudouridine synthase, putative
PBANKA_0715200	8372.35	-0.428369	0.076573	-5.59425	2.21576e-08	8.22666e-08	eukaryotic translation initiation factor 3 subunit G, putative
PBANKA_0523300	386.294	-0.427941	0.151805	-2.81902	0.00481698	0.00874523	methyltransferase, putative
PBANKA_1324700	101.048	-0.427709	0.240321	-1.77974	0.0751181	0.107395	conserved Plasmodium protein, unknown function
PBANKA_0412900	7360.19	-0.427611	0.0917442	-4.66091	3.14817e-06	9.10327e-06	circumsporozoite- and TRAP-related protein
PBANKA_1228500	3435.22	-0.427061	0.0910561	-4.69009	2.73086e-06	7.9564e-06	sentrin-specific protease 2, putative
PBANKA_0616800	437.951	-0.426043	0.141129	-3.01881	0.00253766	0.00482344	actin-related protein, putative
PBANKA_1460900	154.075	-0.42508	0.226603	-1.87588	0.0606711	0.0885227	tRNA-splicing endonuclease, putative
PBANKA_1033300	5332.3	-0.425012	0.0878335	-4.83884	1.30601e-06	3.92911e-06	conserved Plasmodium protein, unknown function
PBANKA_1114600	13606.1	-0.424946	0.0837545	-5.07371	3.90133e-07	1.246e-06	pre-mRNA-splicing factor CWC2, putative
PBANKA_1024311	123.565	-0.424931	0.250404	-1.69698	0.0896997	0.126055	signal recognition particle RNA
PBANKA_1329500	9892.7	-0.424757	0.0860529	-4.936	7.97412e-07	2.46487e-06	protein phosphatase containing kelch-like domains
PBANKA_0611300	150.236	-0.424628	0.20729	-2.04848	0.0405133	0.0611557	conserved Plasmodium protein, unknown function
PBANKA_0106700	1206.47	-0.424311	0.109257	-3.8836	0.000102923	0.000242961	conserved Plasmodium protein, unknown function
PBANKA_0305700	698.176	-0.424115	0.129039	-3.28673	0.00101359	0.00207071	ribosome-recycling factor, putative
PBANKA_1111400	58.9408	-0.423721	0.286544	-1.47873	0.139212	0.18633	inositol-3-phosphate synthase, putative
PBANKA_1325100	6699.72	-0.423594	0.0853951	-4.9604	7.03493e-07	2.18628e-06	MORN repeat protein, putative
PBANKA_1131500	7517.91	-0.423329	0.0788214	-5.37074	7.84132e-08	2.72909e-07	conserved Plasmodium protein, unknown function
PBANKA_1218700	89.1504	-0.4233	0.252062	-1.67935	0.0930842	0.130374	conserved Plasmodium protein, unknown function
PBANKA_1035500	637.301	-0.42309	0.123959	-3.41314	0.000642192	0.00135083	vacuolar protein sorting-associated protein 29, putative
PBANKA_1419200	4784.38	-0.422344	0.0811071	-5.20723	1.91676e-07	6.31846e-07	RNA-binding protein, putative
PBANKA_0909300	236.767	-0.422141	0.176667	-2.38947	0.0168729	0.0277013	adrenodoxin reductase, putative
PBANKA_1310700	8287.52	-0.422001	0.0777007	-5.43111	5.60046e-08	1.98511e-07	glutaminyl-peptide cyclotransferase, putative
PBANKA_1316100	5117.28	-0.421491	0.0887685	-4.7482	2.05236e-06	6.0483e-06	conserved Plasmodium protein, unknown function
PBANKA_1243300	818.46	-0.420446	0.120407	-3.49186	0.00047967	0.00103236	peptidyl-prolyl cis-trans isomerase, putative
PBANKA_0617100	17738.9	-0.420399	0.0762593	-5.51275	3.53266e-08	1.28777e-07	60S ribosomal protein L11a, putative
PBANKA_1462300	318.671	-0.420351	0.16172	-2.59924	0.00934297	0.0161188	conserved Plasmodium protein, unknown function
PBANKA_0522200	1595.03	-0.420048	0.106578	-3.94121	8.10712e-05	0.000194159	conserved Plasmodium protein, unknown function
PBANKA_1427000	3623.22	-0.419293	0.0857596	-4.88917	1.01259e-06	3.09069e-06	protein phosphatase PPM7
PBANKA_1420900	1363.64	-0.41924	0.10869	-3.85719	0.000114696	0.000269649	palmitoyltransferase DHHC4, putative
PBANKA_1013100	5344.59	-0.418797	0.0796157	-5.26024	1.43869e-07	4.84286e-07	60S ribosomal protein L14, putative
PBANKA_0307000	13848.8	-0.418591	0.0796441	-5.25577	1.47407e-07	4.95111e-07	60S ribosomal protein L37ae, putative
PBANKA_1356100	2074.65	-0.418531	0.0986393	-4.24304	2.20512e-05	5.74301e-05	conserved Plasmodium protein, unknown function
PBANKA_1032700	4767.77	-0.418514	0.0881079	-4.75002	2.03395e-06	6.0017e-06	CUGBP Elav-like family member 2, putative
PBANKA_1123100	858.837	-0.417617	0.119964	-3.48119	0.000499189	0.00107251	conserved Plasmodium protein, unknown function
PBANKA_1454000	2679.33	-0.417348	0.0888908	-4.69506	2.66527e-06	7.78004e-06	DNA gyrase subunit B, putative
PBANKA_1130500	5979.87	-0.41728	0.0860116	-4.85144	1.22571e-06	3.70201e-06	proteasome subunit alpha type-7, putative
PBANKA_0916900	639.348	-0.417267	0.131906	-3.16337	0.00155954	0.00307313	conserved Plasmodium protein, unknown function
PBANKA_1039800	87.1025	-0.416643	0.264831	-1.57324	0.115663	0.157785	pseudouridine synthase, putative
PBANKA_0503800	2927.77	-0.416122	0.0924835	-4.49942	6.81398e-06	1.87965e-05	conserved Plasmodium protein, unknown function
PBANKA_1140800	322.391	-0.415436	0.157571	-2.6365	0.0083767	0.0145661	conserved Plasmodium protein, unknown function
PBANKA_0905600	29894.1	-0.415207	0.0753576	-5.50982	3.59197e-08	1.3063e-07	translation initiation factor eIF-1A, putative
PBANKA_1003000	225.587	-0.414632	0.182842	-2.26771	0.0233468	0.0372049	liver specific protein 2
PBANKA_0717600	2583	-0.413331	0.0910435	-4.53993	5.62732e-06	1.57204e-05	GTP:AMP phosphotransferase, putative
PBANKA_0305500	496.92	-0.413246	0.135135	-3.05802	0.00222805	0.00427901	conserved Plasmodium protein, unknown function
PBANKA_0407100	3663.23	-0.413022	0.0972933	-4.24512	2.18472e-05	5.69953e-05	splicing factor 3B subunit 1, putative
PBANKA_1135400	1190.7	-0.412659	0.113516	-3.63524	0.000277724	0.000620976	riboflavin kinase, putative
PBANKA_0204700	2122.34	-0.412382	0.0980577	-4.2055	2.605e-05	6.71184e-05	mitochondrial carrier protein, putative
PBANKA_0940900	3272.67	-0.412154	0.0854858	-4.82132	1.42609e-06	4.27365e-06	RuvB-like helicase 2, putative
PBANKA_1303500	8964.53	-0.412142	0.0924674	-4.45716	8.30516e-06	2.26795e-05	cytochrome c oxidase subunit ApiCOX26, putative
PBANKA_1226800	13051.3	-0.41202	0.0751246	-5.48449	4.1466e-08	1.49621e-07	DNA repair and recombination protein RAD54, putative
PBANKA_1325600	962.896	-0.411866	0.11444	-3.59898	0.000319472	0.000707129	valine--tRNA ligase, putative
PBANKA_0514000	3329.49	-0.411786	0.0911569	-4.51733	6.2623e-06	1.73995e-05	transcription elongation factor SPT4, putative
PBANKA_0943100	4612.24	-0.411727	0.0813292	-5.06247	4.13854e-07	1.31811e-06	CCR4-NOT transcription complex subunit 1, putative
PBANKA_0914300	2062.03	-0.411469	0.108323	-3.79853	0.000145556	0.000337558	protein disulfide isomerase related protein, putative
PBANKA_1213300	6431.09	-0.411207	0.0851351	-4.83005	1.365e-06	4.10123e-06	conserved Plasmodium protein, unknown function
PBANKA_0807000	20839.3	-0.41048	0.0748948	-5.48075	4.23518e-08	1.52579e-07	DNA-directed RNA polymerase II subunit RPB1, putative
PBANKA_0412000	38.7789	-0.410399	0.320123	-1.282	0.199841	0.25647	DER1-like protein, putative
PBANKA_0403000	14127.3	-0.41036	0.0775944	-5.28853	1.23306e-07	4.17198e-07	60S ribosomal protein L44, putative
PBANKA_1244000	1753.15	-0.410338	0.0996283	-4.11869	3.81039e-05	9.57263e-05	cell cycle regulator protein, putative
PBANKA_1354400	34502.1	-0.41008	0.0763884	-5.36836	7.94548e-08	2.75702e-07	60S ribosomal protein L18, putative
PBANKA_0834400	6569.87	-0.409692	0.0891296	-4.59659	4.29458e-06	1.21816e-05	mitochondrial-processing peptidase subunit beta, putative
PBANKA_1001100	593.917	-0.409397	0.133686	-3.06239	0.00219581	0.00422059	ubiquitin specific protease, putative
PBANKA_1327000	342.232	-0.409364	0.155135	-2.63876	0.00832098	0.0144747	DNA-directed RNA polymerase III subunit RPC4, putative
PBANKA_0508400	1790.43	-0.409286	0.097978	-4.17732	2.94958e-05	7.5123e-05	RNA-binding protein, putative
PBANKA_1415500	925.625	-0.40916	0.111107	-3.68258	0.000230883	0.000524114	U4/U6.U5 tri-snRNP-associated protein 2, putative
PBANKA_0923400	9597.21	-0.409048	0.0767439	-5.33004	9.81934e-08	3.36924e-07	60S ribosomal protein L35, putative
PBANKA_1007100	554.807	-0.408989	0.130229	-3.14055	0.00168633	0.00330604	NAD(P)-binding protein, putative
PBANKA_0203500	709.66	-0.408875	0.144903	-2.82171	0.00477678	0.00867907	selenocysteine-specific elongation factor, putative
PBANKA_0403100	693.343	-0.408077	0.121478	-3.35927	0.000781478	0.00162383	1-cys-glutaredoxin-like protein-1, putative
PBANKA_0942200	735.462	-0.407786	0.122821	-3.32017	0.000899613	0.00185344	DNA-directed RNA polymerase III subunit RPC8, putative
PBANKA_1347300	606.188	-0.407529	0.13046	-3.12379	0.00178538	0.00348837	SAM-dependent RNA methyltransferase, putative
PBANKA_1448000	10591.4	-0.407519	0.078035	-5.22225	1.76757e-07	5.86438e-07	pentatricopeptide repeat domain-containing protein, putative
PBANKA_1418800	5147.78	-0.407279	0.0826165	-4.92976	8.23317e-07	2.54155e-06	SNARE protein, putative
PBANKA_0706800	926.631	-0.407251	0.121108	-3.36271	0.000771805	0.00160517	DnaJ protein, putative
PBANKA_1003300	124.974	-0.406885	0.250264	-1.62582	0.103987	0.143254	TMEM33 domain-containing protein, putative
PBANKA_1232300	2788.58	-0.406766	0.0935312	-4.34899	1.36768e-05	3.66755e-05	UTP--glucose-1-phosphate uridylyltransferase, putative
PBANKA_1000800	3716.23	-0.406627	0.0951315	-4.27437	1.9168e-05	5.03759e-05	pre-mRNA splicing factor, putative
PBANKA_1401300	12646.7	-0.406357	0.0816008	-4.97982	6.36446e-07	1.98578e-06	40S ribosomal protein S7, putative
PBANKA_1208000	2391.13	-0.406316	0.106789	-3.80484	0.000141894	0.000329728	tubulin--tyrosine ligase, putative
PBANKA_1357000	353.429	-0.405857	0.152131	-2.66782	0.00763456	0.0133309	aminomethyltransferase, putative
PBANKA_1010100	1052.42	-0.405693	0.12105	-3.35146	0.000803852	0.00166582	mitochondrial import inner membrane translocase subunit TIM17, putative
PBANKA_1428600	2196.01	-0.405517	0.0989959	-4.0963	4.198e-05	0.000104893	SND2 domain-containing protein, putative
PBANKA_1462800	685.201	-0.405376	0.120827	-3.35502	0.000793578	0.00164675	ribosomal RNA small subunit methyltransferase A2, putative
PBANKA_0713700	57.1967	-0.404595	0.288766	-1.40112	0.161178	0.212465	tRNA modification GTPase, putative
PBANKA_0918700	147.269	-0.404527	0.214412	-1.88668	0.0592034	0.0864632	A/G-specific adenine glycosylase, putative
PBANKA_0927900	366.911	-0.40448	0.157019	-2.576	0.00999498	0.0171539	CorA-like Mg2+ transporter protein, putative
PBANKA_0504500	1170.43	-0.404267	0.120077	-3.36674	0.000760636	0.00158337	cytoplasmic dynein intermediate chain, putative
PBANKA_1431700	629.981	-0.403557	0.133586	-3.02094	0.00251988	0.00479359	serine--tRNA ligase, putative
PBANKA_0924900	6607.9	-0.403503	0.0849774	-4.74835	2.05079e-06	6.04754e-06	translation elongation factor EF-1, subunit alpha, putative
PBANKA_0616600	453.074	-0.403479	0.141149	-2.85854	0.00425593	0.0077941	ATP synthase F0 subunit a-like protein, putative
PBANKA_0617200	5879.46	-0.403215	0.0793388	-5.08219	3.73107e-07	1.19576e-06	40S ribosomal protein S10, putative
PBANKA_0415300	113.549	-0.402982	0.229638	-1.75486	0.0792841	0.112861	exoribonuclease II, putative
PBANKA_0927800	397.199	-0.402633	0.153706	-2.61951	0.00880564	0.015266	tRNA nucleotidyltransferase, putative
PBANKA_1432900	3430.59	-0.402587	0.0855357	-4.70665	2.51816e-06	7.36924e-06	GTP-binding protein EngA, putative
PBANKA_0207500	790.87	-0.402506	0.121957	-3.30038	0.000965542	0.00197692	cyclin-dependent kinases regulatory subunit, putative
PBANKA_0811900	421.374	-0.401622	0.142608	-2.81626	0.00485867	0.00881745	cytosolic Fe-S cluster assembly factor NBP35, putative
PBANKA_1011900	361.336	-0.401103	0.166089	-2.41499	0.0157356	0.0259634	H/ACA ribonucleoprotein complex subunit 3, putative
PBANKA_1351800	4619.87	-0.4005	0.0817483	-4.89919	9.62325e-07	2.95092e-06	26S proteasome regulatory subunit RPN3, putative
PBANKA_1021100	80.1742	-0.400367	0.25837	-1.54959	0.12124	0.164759	DnaJ protein, putative
PBANKA_0109100	6840.99	-0.400315	0.0793012	-5.04803	4.46385e-07	1.41585e-06	transketolase, putative
PBANKA_1034700	7944.83	-0.399596	0.0784383	-5.09439	3.49857e-07	1.12515e-06	multifunctional methyltransferase subunit TRM112, putative
PBANKA_1462900	2553.01	-0.399094	0.104986	-3.8014	0.000143883	0.000334182	rRNA-processing protein FCF2, putative
PBANKA_0405400	13135.8	-0.39873	0.0918735	-4.33998	1.42493e-05	3.81442e-05	40S ribosomal protein S12, putative
PBANKA_0836941	42.202	-0.398684	0.312044	-1.27765	0.201372	0.258062	fam-b protein
PBANKA_1451500	2496.28	-0.398335	0.0883127	-4.51051	6.46727e-06	1.7915e-05	conserved Plasmodium protein, unknown function
PBANKA_1010800	1629.2	-0.398223	0.0987237	-4.03372	5.49019e-05	0.000134344	CCR4-associated factor 16, putative
PBANKA_1125900	31754.8	-0.397934	0.085162	-4.67267	2.97303e-06	8.63471e-06	ankyrin-repeat protein, putative
PBANKA_1433700	1704.34	-0.39673	0.106073	-3.74017	0.000183898	0.000421185	conserved Plasmodium protein, unknown function
PBANKA_0714700	207.752	-0.39652	0.189919	-2.08784	0.0368122	0.0561428	phosphopantothenoylcysteine decarboxylase, putative
PBANKA_1353900	3355.01	-0.396465	0.100375	-3.94984	7.82036e-05	0.000188072	conserved Plasmodium protein, unknown function
PBANKA_1446400	503.007	-0.396337	0.137627	-2.87979	0.00397941	0.0073138	conserved protein, unknown function
PBANKA_0933200	185.535	-0.396294	0.198182	-1.99964	0.0455388	0.0680355	conserved Plasmodium protein, unknown function
PBANKA_1140600	5464.97	-0.395584	0.0806737	-4.90351	9.4141e-07	2.89062e-06	DNA-directed RNA polymerases I, II, and III subunit RPABC1, putative
PBANKA_1200700	504.502	-0.395097	0.134358	-2.94064	0.00327533	0.00611617	conserved Plasmodium protein, unknown function
PBANKA_1116800	16530.8	-0.394891	0.0812793	-4.85845	1.18308e-06	3.58027e-06	conserved protein, unknown function
PBANKA_0918400	322.096	-0.393574	0.158901	-2.47685	0.0132548	0.0221554	conserved Plasmodium protein, unknown function
PBANKA_0832600	504.504	-0.393525	0.135706	-2.89984	0.00373349	0.00690583	proteasome subunit beta type-6, putative
PBANKA_1006600	619.091	-0.393242	0.126726	-3.10308	0.00191515	0.00371206	conserved Plasmodium protein, unknown function
PBANKA_1354200	1285.67	-0.392994	0.102334	-3.84032	0.000122874	0.000287558	mitochondrial pyruvate carrier protein 1, putative
PBANKA_1012900	274.633	-0.392816	0.166227	-2.36312	0.0181216	0.0295099	SNARE protein, putative
PBANKA_1306900	5015.21	-0.392456	0.0869283	-4.51471	6.34027e-06	1.76055e-05	serine/threonine protein kinase, putative
PBANKA_1317300	565.28	-0.392434	0.130846	-2.9992	0.00270691	0.00511984	RAP protein, putative
PBANKA_1109000	5395	-0.392376	0.0793597	-4.94427	7.64298e-07	2.36886e-06	RNA polymerase I, putative
PBANKA_0007801	86.4832	-0.392316	0.257437	-1.52393	0.127527	0.172219	fam-b protein
PBANKA_0621900	4529.66	-0.392164	0.0842192	-4.65647	3.2168e-06	9.27846e-06	mitochondrial import inner membrane translocase subunit TIM14, putative
PBANKA_1242600	1963.7	-0.391928	0.0955388	-4.10229	4.09074e-05	0.000102435	proteasome maturation factor UMP1, putative
PBANKA_1217700	23351.2	-0.391643	0.073583	-5.32246	1.02373e-07	3.50224e-07	ATP-dependent RNA helicase DDX6
PBANKA_1206000	13258.2	-0.391433	0.0786371	-4.97771	6.43393e-07	2.0049e-06	conserved Plasmodium protein, unknown function
PBANKA_0823300	5065.41	-0.391388	0.0859872	-4.55171	5.32123e-06	1.48833e-05	para-aminobenzoic acid synthetase, putative
PBANKA_0506500	1044.86	-0.391103	0.118775	-3.2928	0.000991964	0.00202922	ZIP domain-containing protein
PBANKA_1226200	607.641	-0.39085	0.12854	-3.04068	0.00236046	0.0045058	methionine aminopeptidase 1c, putative
PBANKA_1213600	5234.42	-0.390441	0.0847956	-4.6045	4.13456e-06	1.17566e-05	cysteine--tRNA ligase, putative
PBANKA_1033000	2976.5	-0.389964	0.0922454	-4.22746	2.36344e-05	6.1277e-05	conserved Plasmodium protein, unknown function
PBANKA_1245500	427.068	-0.389928	0.153272	-2.54403	0.0109581	0.0186405	conserved Plasmodium protein, unknown function
PBANKA_1343600	1704.16	-0.38961	0.100097	-3.89232	9.92905e-05	0.000234988	conserved protein, unknown function
PBANKA_1405600	1331.56	-0.389382	0.106481	-3.65682	0.000255365	0.000574042	U3 small nucleolar RNA-associated protein 6, putative
PBANKA_1108100	489.874	-0.389268	0.148874	-2.61474	0.00892947	0.0154516	guanidine nucleotide exchange factor, putative
PBANKA_1323900	563.598	-0.389115	0.130143	-2.98991	0.00279059	0.00526946	conserved protein, unknown function
PBANKA_1217500	1532.11	-0.388894	0.101057	-3.84828	0.000118952	0.000278804	conserved protein, unknown function
PBANKA_1324800	714.614	-0.38838	0.125482	-3.0951	0.00196748	0.0038055	conserved Plasmodium protein, unknown function
PBANKA_0108500	663.067	-0.388309	0.124698	-3.114	0.0018457	0.00359255	mitochondrial ribosomal protein L19 precursor, putative
PBANKA_0814200	4768.67	-0.388076	0.0814423	-4.76505	1.88808e-06	5.59632e-06	elongation factor 1-beta, putative
PBANKA_1439500	215.192	-0.387937	0.183506	-2.11403	0.0345126	0.0529332	cytochrome c heme lyase
PBANKA_1226500	3039.61	-0.38745	0.0922486	-4.20006	2.66841e-05	6.85674e-05	proteasome subunit beta type-4, putative
PBANKA_0613400	787.093	-0.385665	0.126123	-3.05784	0.00222936	0.00427973	30S ribosomal protein S12, mitochondrial, putative
PBANKA_1136200	2020.81	-0.385542	0.100643	-3.83079	0.000127731	0.000298319	ATP synthase-associated protein, putative
PBANKA_1416100	1525.5	-0.385308	0.100966	-3.81621	0.000135516	0.000315543	conserved Plasmodium protein, unknown function
PBANKA_0404800	12979.2	-0.385062	0.0783002	-4.91776	8.75383e-07	2.69506e-06	FAD-dependent glycerol-3-phosphate dehydrogenase, putative
PBANKA_0519800	4186.08	-0.384834	0.0953038	-4.03797	5.39149e-05	0.000132209	acetyl-CoA transporter, putative
PBANKA_1443400	915.11	-0.384734	0.112582	-3.41735	0.000632339	0.00133192	conserved Plasmodium protein, unknown function
PBANKA_0505800	12012	-0.384608	0.0842589	-4.5646	5.00451e-06	1.40656e-05	deoxyribose-phosphate aldolase, putative
PBANKA_0704700	16291.1	-0.384567	0.0801909	-4.79564	1.62157e-06	4.84059e-06	conserved Plasmodium protein, unknown function
PBANKA_1355200	6596.37	-0.384358	0.0894887	-4.29505	1.74657e-05	4.62181e-05	aconitate hydratase, putative
PBANKA_1212000	4269.56	-0.383701	0.083768	-4.58052	4.63826e-06	1.30761e-05	conserved Plasmodium protein, unknown function
PBANKA_0700100	288.406	-0.383132	0.164613	-2.32747	0.0199404	0.032199	PIR protein
PBANKA_1021400	1780.1	-0.382694	0.0963915	-3.9702	7.18112e-05	0.000173785	cytochrome c oxidase assembly protein COX14, putative
PBANKA_0510900	16333	-0.382309	0.0895516	-4.26914	1.96226e-05	5.14539e-05	40S ribosomal protein S2, putative
PBANKA_0101200	1353.4	-0.382038	0.0999626	-3.82181	0.000132477	0.000308779	elongation factor G, putative
PBANKA_0821900	2767.25	-0.382036	0.0977397	-3.90871	9.27919e-05	0.000220512	ubiquitin-conjugating enzyme E2, putative
PBANKA_0806400	1727.42	-0.381471	0.111707	-3.41494	0.000637965	0.00134255	conserved protein, unknown function
PBANKA_0110800	483.731	-0.381342	0.139115	-2.74121	0.00612137	0.0109074	conserved Plasmodium protein, unknown function
PBANKA_0111300	1798.64	-0.380768	0.103657	-3.67334	0.000239402	0.000541587	conserved Plasmodium protein, unknown function
PBANKA_1207300	501.288	-0.38016	0.135762	-2.80019	0.00510732	0.00922154	diphthine methyl ester synthase, putative
PBANKA_0934300	1906.23	-0.379898	0.107924	-3.52004	0.000431481	0.000938842	UDP-galactose transporter, putative
PBANKA_1404300	339.474	-0.379537	0.162482	-2.33587	0.0194978	0.0315616	conserved Plasmodium protein, unknown function
PBANKA_1225800	4962.07	-0.379186	0.0827906	-4.58007	4.64825e-06	1.30963e-05	peptidyl-prolyl cis-trans isomerase, putative
PBANKA_1326300	12803.3	-0.379068	0.0870253	-4.35584	1.32558e-05	3.565e-05	cytochrome c1 precursor, putative
PBANKA_1423300	100006	-0.378835	0.0729684	-5.19177	2.08309e-07	6.84233e-07	DNA/RNA-binding protein Alba 1, putative
PBANKA_1203800	404.51	-0.378019	0.152284	-2.48233	0.0130526	0.0218569	DnaJ protein, putative
PBANKA_0602800	59330.7	-0.377735	0.0839752	-4.49818	6.85391e-06	1.88841e-05	ubiquitin-conjugating enzyme E2, putative
PBANKA_1333200	183.654	-0.377366	0.198652	-1.89963	0.0574814	0.0841614	autophagy-related protein 12, putative
PBANKA_0500950	44.042	-0.377329	0.307145	-1.2285	0.219258	0.278218	PIR protein, pseudogene
PBANKA_1021200	2465.59	-0.377325	0.100652	-3.74882	0.000177672	0.000407738	conserved Plasmodium protein, unknown function
PBANKA_0926200	150.209	-0.376161	0.208473	-1.80437	0.071174	0.102447	GPI transamidase component GPI16
PBANKA_0710600	621.997	-0.376115	0.124578	-3.0191	0.00253529	0.00482092	phosphatidylglycerophosphate synthase, putative
PBANKA_0909100	320.082	-0.376073	0.164265	-2.28944	0.022054	0.0353032	ER membrane protein complex subunit 8, putative
PBANKA_0935200	547.428	-0.376053	0.13456	-2.79469	0.00519499	0.00936519	nucleic acid binding protein, putative
PBANKA_0507100	6648.44	-0.37565	0.0785765	-4.78069	1.74694e-06	5.19132e-06	CDGSH iron-sulfur domain-containing protein, putative
PBANKA_1004400	5686.99	-0.375633	0.0864157	-4.34681	1.38134e-05	3.70202e-05	ribosomal protein L25, putative
PBANKA_0417300	5187.85	-0.374597	0.0814573	-4.59869	4.25148e-06	1.20742e-05	AP-4 complex subunit epsilon, putative
PBANKA_0315000	106.319	-0.374549	0.240611	-1.55666	0.119552	0.16256	rRNA methyltransferase, putative
PBANKA_1325500	3807.62	-0.374399	0.092484	-4.04826	5.16007e-05	0.000127074	conserved Plasmodium protein, unknown function
PBANKA_1240400	277.639	-0.373705	0.165728	-2.25492	0.0241382	0.0383073	RNA methyltransferase, putative
PBANKA_1201500	3482.97	-0.373576	0.0979248	-3.81492	0.000136225	0.000316881	conserved protein, unknown function
PBANKA_0522800	14465	-0.371818	0.0800691	-4.64371	3.42212e-06	9.83994e-06	40S ribosomal protein S19, putative
PBANKA_0516400	339.718	-0.371415	0.158988	-2.33613	0.0194847	0.0315515	conserved protein, unknown function
PBANKA_0512500	3235.22	-0.371257	0.084949	-4.37035	1.24046e-05	3.34388e-05	nucleolar preribosomal assembly protein, putative
PBANKA_0922200	893.244	-0.371163	0.127043	-2.92156	0.00348281	0.00647851	autophagy-related protein 7, putative
PBANKA_0926400	699.042	-0.370718	0.122108	-3.03599	0.0023975	0.00457398	serine/threonine protein kinase, putative
PBANKA_1029800	1128.69	-0.370701	0.10848	-3.41722	0.000632651	0.00133197	glycylpeptide N-tetradecanoyltransferase, putative
PBANKA_1013800	7860.26	-0.370534	0.0977754	-3.78964	0.000150863	0.000349164	cytochrome c oxidase subunit 2, putative
PBANKA_0507600	335.184	-0.370456	0.163143	-2.27074	0.0231626	0.0369368	HORMA domain protein, putative
PBANKA_1016000	3363.57	-0.370045	0.0978983	-3.77989	0.000156899	0.000362285	heme/steroid binding domain containing protein, putative
PBANKA_1314900	19816.1	-0.369976	0.08378	-4.41604	1.00525e-05	2.73218e-05	conserved Plasmodium protein, unknown function
PBANKA_0613500	1359.46	-0.369242	0.113407	-3.2559	0.00113032	0.00228891	conserved Plasmodium protein, unknown function
PBANKA_0212400	788.354	-0.369004	0.11669	-3.16225	0.00156554	0.00308364	conserved protein, unknown function
PBANKA_0717100	78.5578	-0.368921	0.269981	-1.36647	0.171791	0.224466	conserved protein, unknown function
PBANKA_0305600	376.45	-0.368339	0.154641	-2.38189	0.0172239	0.0282273	acyl carrier protein, putative
PBANKA_0620700	2863.82	-0.368085	0.0909336	-4.04784	5.16925e-05	0.000127232	conserved Plasmodium protein, unknown function
PBANKA_1410700	196.189	-0.36745	0.187664	-1.95802	0.0502273	0.0743183	conserved protein, unknown function
PBANKA_1218600	1015.18	-0.366985	0.107965	-3.3991	0.000676083	0.00141824	conserved protein, unknown function
PBANKA_0101800	7886.88	-0.366879	0.0936764	-3.91645	8.98637e-05	0.000213774	conserved Plasmodium protein, unknown function
PBANKA_1132200	233.594	-0.36672	0.17601	-2.08352	0.0372039	0.0566093	RWD domain-containing protein, putative
PBANKA_0822700	155.182	-0.366647	0.212565	-1.72487	0.0845512	0.119584	ribosome production factor 1, putative
PBANKA_0212500	40.1196	-0.366256	0.314486	-1.16461	0.244175	0.30555	conserved Plasmodium protein, unknown function
PBANKA_1231400	388.988	-0.366196	0.146686	-2.49645	0.0125442	0.0210591	sporozoite surface antigen MB2, putative
PBANKA_0714100	138.531	-0.36613	0.220905	-1.65741	0.0974366	0.135729	trafficking protein particle complex subunit 2-like protein, putative
PBANKA_0316800	3778.03	-0.365885	0.0829974	-4.40839	1.04142e-05	2.82383e-05	erythrocyte membrane associated protein 2
PBANKA_1432700	1357.22	-0.365419	0.102236	-3.57428	0.000351187	0.000773249	meiotic recombination protein SPO11, putative
PBANKA_1106200	1107.92	-0.36497	0.109296	-3.33929	0.000839941	0.00173749	histone deacetylase, putative
PBANKA_1446700	332.021	-0.364926	0.169589	-2.15183	0.0314111	0.048694	phenylalanine--tRNA ligase, putative
PBANKA_0522500	705.489	-0.364519	0.120767	-3.01836	0.00254144	0.00482665	transmembrane emp24 domain-containing protein, putative
PBANKA_0213800	1149.46	-0.363929	0.116961	-3.11155	0.00186108	0.00361637	conserved protein, unknown function
PBANKA_0719100	108.637	-0.363784	0.242102	-1.50261	0.13294	0.178764	conserved Plasmodium protein, unknown function
PBANKA_1028400	18034.5	-0.363617	0.0764946	-4.7535	1.99924e-06	5.90684e-06	60S ribosomal protein L10, putative
PBANKA_1221800	66.6634	-0.363578	0.273487	-1.32942	0.183711	0.238354	conserved Plasmodium protein, unknown function
PBANKA_0912300	5757.21	-0.363505	0.0840254	-4.32614	1.51746e-05	4.05271e-05	tudor staphylococcal nuclease, putative
PBANKA_1434800	11596.3	-0.363384	0.0818136	-4.44161	8.92902e-06	2.43687e-05	aminophospholipid-transporting P-ATPase, putative
PBANKA_1365200	6892.58	-0.362875	0.0807396	-4.49439	6.97702e-06	1.92003e-05	thioredoxin-related protein, putative
PBANKA_0309600	140.575	-0.362796	0.220593	-1.64464	0.100044	0.138983	SRR1-like protein
PBANKA_0620600	3221.48	-0.362752	0.0983379	-3.68884	0.000225282	0.000511903	protein CPH1, putative
PBANKA_0821800	725.219	-0.357988	0.118594	-3.0186	0.00253947	0.00482488	U4/U6 snRNA-associated-splicing factor, putative
PBANKA_0812300	1053.2	-0.3578	0.109234	-3.27554	0.0010546	0.00214782	conserved Plasmodium protein, unknown function
PBANKA_1457100	330.627	-0.357328	0.16697	-2.14007	0.032349	0.0499969	WD repeat-containing protein 82, putative
PBANKA_1203700	11856.4	-0.357278	0.0864076	-4.1348	3.55267e-05	8.96913e-05	regulator of nonsense transcripts 1, putative
PBANKA_0902500	6220.76	-0.357258	0.0791414	-4.51417	6.35648e-06	1.76293e-05	oocyst rupture protein 1
PBANKA_0513600	2084.58	-0.357212	0.0983537	-3.63191	0.000281335	0.000627835	adenosine deaminase, putative
PBANKA_0209800	352.717	-0.357099	0.175239	-2.03778	0.0415718	0.0625338	conserved protein, unknown function
PBANKA_0703900	18389.7	-0.357056	0.0840943	-4.2459	2.17718e-05	5.68629e-05	receptor for activated c kinase, putative
PBANKA_1009100	17570.4	-0.356758	0.0925237	-3.85586	0.000115325	0.00027099	ataxin-2 like protein, putative
PBANKA_1145000	112.812	-0.356595	0.231791	-1.53844	0.123942	0.1679	conserved Plasmodium protein, unknown function
PBANKA_1343900	79.3759	-0.35643	0.261201	-1.36458	0.172385	0.225179	PUB domain-containing protein, putative
PBANKA_0517900	1299.17	-0.356381	0.103365	-3.4478	0.000565172	0.00120308	conserved protein, unknown function
PBANKA_1416400	2852.56	-0.356091	0.0891398	-3.99475	6.47635e-05	0.000157224	nucleolar complex protein 4, putative
PBANKA_1015600	1194.94	-0.355947	0.109937	-3.23773	0.00120485	0.0024313	apicoplast ribosomal protein L15 precursor, putative
PBANKA_0901400	9906.06	-0.355839	0.0773156	-4.60242	4.17617e-06	1.18676e-05	ATP synthase subunit delta, mitochondrial, putative
PBANKA_0806300	3094.3	-0.35573	0.0953972	-3.72893	0.000192296	0.000439336	P-type ATPase, putative
PBANKA_1118200	83.1472	-0.355465	0.255106	-1.3934	0.163499	0.215016	conserved protein, unknown function
PBANKA_0821600	42.2296	-0.354504	0.315908	-1.12218	0.261788	0.325384	CRAL/TRIO domain-containing protein, putative
PBANKA_1401800	133.347	-0.354096	0.22426	-1.57895	0.114348	0.156314	conserved Plasmodium protein, unknown function
PBANKA_1210700	11817.9	-0.353988	0.0842441	-4.20193	2.64647e-05	6.80794e-05	cytochrome b-c1 complex subunit 7, putative
PBANKA_0315600	11290.7	-0.353918	0.0825671	-4.28643	1.8157e-05	4.78826e-05	40S ribosomal protein S30, putative
PBANKA_0413900	546.96	-0.353834	0.131018	-2.70064	0.00692056	0.0121902	mitochondrial ribosomal protein L27 precursor, putative
PBANKA_0933900	1259.6	-0.353021	0.106156	-3.3255	0.000882607	0.00182166	glyoxalase I, putative
PBANKA_1403100	168.307	-0.352964	0.199007	-1.77363	0.076125	0.108666	conserved Plasmodium protein, unknown function
PBANKA_1032000	800.86	-0.352888	0.116312	-3.03397	0.00241361	0.00460091	conserved Plasmodium protein, unknown function
PBANKA_1138500	52.476	-0.352706	0.294641	-1.19707	0.23128	0.291867	exonuclease, putative
PBANKA_0816400	5425.41	-0.352629	0.0873974	-4.03478	5.46539e-05	0.000133808	ATP-dependent 6-phosphofructokinase, putative
PBANKA_1404100	934.978	-0.352205	0.123824	-2.8444	0.00444947	0.00812596	site-2 protease S2P
PBANKA_0831300	626.899	-0.351724	0.1285	-2.73714	0.00619752	0.011026	peptidyl-prolyl cis-trans isomerase, putative
PBANKA_0942900	684.232	-0.351443	0.123636	-2.84257	0.0044751	0.0081663	phenylalanine--tRNA ligase beta subunit, putative
PBANKA_0508300	4509.38	-0.351325	0.0873602	-4.02157	5.78118e-05	0.000141165	conserved Plasmodium protein, unknown function
PBANKA_1102000	326.594	-0.350278	0.169608	-2.06522	0.0389024	0.0589218	protein Mpv17, putative
PBANKA_0517800	1977.14	-0.350172	0.0928571	-3.77108	0.000162541	0.000374315	Sec1 family protein, putative
PBANKA_1201000	198.659	-0.349872	0.190239	-1.83912	0.0658971	0.0956036	conserved Plasmodium protein, unknown function
PBANKA_1357200	10981.9	-0.349332	0.0773151	-4.51828	6.23426e-06	1.73424e-05	heat shock protein 110, putative
PBANKA_1427900	323.094	-0.349161	0.15687	-2.2258	0.0260276	0.0410236	histone acetyltransferase subunit NuA4, putative
PBANKA_0304100	941.391	-0.349044	0.112394	-3.10554	0.00189932	0.00368292	conserved Plasmodium protein, unknown function
PBANKA_0417400	16243.4	-0.348438	0.0744893	-4.6777	2.90113e-06	8.43119e-06	GTPase-activating protein, putative
PBANKA_1450900	418.705	-0.348313	0.148233	-2.34977	0.0187848	0.0305468	conserved protein, unknown function
PBANKA_1040200	46.7832	-0.348302	0.305199	-1.14123	0.253775	0.31602	PIR protein
PBANKA_0211300	2233.18	-0.348128	0.0990894	-3.51327	0.000442624	0.000961729	cysteine desulfurase, putative
PBANKA_0701500	1856.22	-0.34769	0.0929859	-3.73917	0.00018463	0.000422652	prohibitin 1
PBANKA_0717500	2184.68	-0.346817	0.0902271	-3.84383	0.000121131	0.000283766	nuclear cap-binding protein subunit 2, putative
PBANKA_0817700	1243.44	-0.346168	0.102719	-3.37006	0.000751514	0.00156579	RNA-binding protein musashi, putative
PBANKA_0910100	241.301	-0.345436	0.189545	-1.82245	0.0683863	0.0989041	beta-catenin-like protein 1, putative
PBANKA_0925200	7787.89	-0.345345	0.0803063	-4.30035	1.70531e-05	4.51779e-05	calcium-dependent protein kinase 7
PBANKA_1423600	11161.1	-0.345156	0.0849187	-4.06455	4.81249e-05	0.00011915	40S ribosomal protein S16, putative
PBANKA_1038300	2289.42	-0.344955	0.0947315	-3.6414	0.00027116	0.000607476	translocation associated membrane protein, putative
PBANKA_1457600	252.359	-0.344872	0.176764	-1.95103	0.0510536	0.075396	RNA-binding protein, putative
PBANKA_0408000	299.922	-0.344114	0.168498	-2.04225	0.041127	0.0619253	conserved Plasmodium protein, unknown function
PBANKA_0619900	3519.9	-0.34408	0.0883456	-3.89471	9.8316e-05	0.0002328	Obg-like ATPase 1, putative
PBANKA_1345500	12940.7	-0.344036	0.0830669	-4.14168	3.44775e-05	8.72335e-05	CTLH domain-containing protein, putative
PBANKA_0405800	1868.01	-0.343886	0.0934958	-3.67809	0.000234988	0.000532648	spindle and kinetochore-associated protein 2, putative
PBANKA_1302900	2079.46	-0.343324	0.0949835	-3.61457	0.000300852	0.000668157	copper transporter, putative
PBANKA_0502300	463.722	-0.342485	0.141951	-2.41269	0.0158352	0.0261185	tRNA pseudouridine synthase, putative
PBANKA_1019500	33912.4	-0.342408	0.0861733	-3.97348	7.08313e-05	0.000171594	60S ribosomal protein L5, putative
PBANKA_1216300	8957.94	-0.342398	0.0814639	-4.20306	2.63326e-05	6.77774e-05	conserved Plasmodium protein, unknown function
PBANKA_1243800	227.257	-0.342259	0.187113	-1.82916	0.0673763	0.0975963	apicoplast TIC22 protein, putative
PBANKA_0615600	2116.52	-0.342036	0.0996136	-3.43362	0.000595569	0.00125965	thioredoxin-like protein
PBANKA_0923700	56.2862	-0.341569	0.291592	-1.1714	0.24144	0.302784	ethanolamine kinase, putative
PBANKA_0202900	2938.05	-0.34156	0.0862076	-3.96206	7.43044e-05	0.000179255	transcription initiation factor TFIIB, putative
PBANKA_0314100	4784.18	-0.340845	0.0812599	-4.19451	2.73462e-05	7.01516e-05	conserved protein, unknown function
PBANKA_0615400	2644.12	-0.340666	0.0871913	-3.90711	9.34069e-05	0.000221859	serine--tRNA ligase, putative
PBANKA_1124600	1524.77	-0.340398	0.0981464	-3.46827	0.000523819	0.00112177	conserved protein, unknown function
PBANKA_1000700	2966.52	-0.340346	0.0873117	-3.89806	9.69682e-05	0.000229727	regulator of chromosome condensation, putative
PBANKA_0713000	1355.34	-0.340209	0.105681	-3.21922	0.00128542	0.00257474	conserved Plasmodium protein, unknown function
PBANKA_1202100	4894.68	-0.339902	0.0864457	-3.93198	8.42506e-05	0.000201459	MKT1 domain-containing protein, putative
PBANKA_1227500	2103.51	-0.33919	0.100301	-3.38172	0.000720326	0.00150625	conserved Plasmodium protein, unknown function
PBANKA_1444000	1386.26	-0.339081	0.100317	-3.3801	0.000724583	0.0015131	macrophage migration inhibitory factor
PBANKA_1365600	707.784	-0.338844	0.121177	-2.79627	0.00516958	0.00932302	fam-a protein
PBANKA_1124800	159.13	-0.338763	0.202967	-1.66906	0.095106	0.132964	conserved Plasmodium protein, unknown function
PBANKA_1138100	2370.67	-0.33874	0.0940827	-3.60044	0.000317675	0.000703825	14-3-3 protein, putative
PBANKA_1212800	488.838	-0.338439	0.149308	-2.26672	0.0234073	0.0372843	MO15-related protein kinase
PBANKA_1343700	3607.34	-0.338239	0.087791	-3.85278	0.000116786	0.000274144	conserved Plasmodium protein, unknown function
PBANKA_0313700	703.08	-0.337998	0.141023	-2.39677	0.0165404	0.0271942	conserved Plasmodium membrane protein, unknown function
PBANKA_0613600	160.498	-0.33794	0.205886	-1.6414	0.100715	0.139748	phosphopantothenate--cysteine ligase, putative
PBANKA_0906500	7951.57	-0.337912	0.0798551	-4.23157	2.32068e-05	6.02359e-05	60S ribosomal protein L28, putative
PBANKA_1304600	527.009	-0.337655	0.13236	-2.55103	0.0107406	0.0183245	AP-3 complex subunit mu, putative
PBANKA_0205100	1231.22	-0.337153	0.106136	-3.1766	0.00149011	0.00294639	mitochondrial carrier protein, putative
PBANKA_1454400	402.366	-0.33715	0.144954	-2.32591	0.0200233	0.0323103	3-hydroxyisobutyryl-coenzyme A hydrolase, putative
PBANKA_1033200	1320.57	-0.336639	0.105772	-3.18267	0.00145923	0.00289399	DNA damage-inducible protein 1, putative
PBANKA_0408400	11039.5	-0.336353	0.0836438	-4.02126	5.78873e-05	0.000141274	phosphoglycerate mutase, putative
PBANKA_0623450	6684.1	-0.336071	0.0795688	-4.22365	2.40377e-05	6.22526e-05	fam-a protein, pseudogene
PBANKA_1344000	1759.75	-0.336022	0.0988843	-3.39813	0.000678473	0.0014226	DNA-directed RNA polymerase III subunit RPC1, putative
PBANKA_0602500	127.125	-0.334655	0.228044	-1.4675	0.14224	0.189941	threonylcarbamoyl-AMP synthase, putative
PBANKA_1327900	2162.01	-0.334293	0.0941292	-3.55142	0.000383152	0.000839225	conserved Plasmodium protein, unknown function
PBANKA_1420200	526.359	-0.334236	0.134185	-2.49085	0.0127437	0.0213784	mitochondrial ribosomal protein S5 precursor, putative
PBANKA_0939700	1679.09	-0.334147	0.098514	-3.39187	0.000694176	0.00145355	conserved protein, unknown function
PBANKA_1211400	1152.55	-0.333522	0.114883	-2.90315	0.00369435	0.00684166	zinc finger protein, putative
PBANKA_1461800	9359.25	-0.333121	0.0827523	-4.02552	5.68501e-05	0.000138964	26S protease regulatory subunit 8, putative
PBANKA_1445100	3385.34	-0.333114	0.0924522	-3.60309	0.000314451	0.000697019	ATP-dependent protease subunit ClpQ, putative
PBANKA_1009000	1252.42	-0.332775	0.105685	-3.14874	0.00163974	0.00322429	GTPase Era, putative
PBANKA_1005500	1054.84	-0.332519	0.112468	-2.95656	0.00311095	0.00585046	AAA family ATPase, putative
PBANKA_1433900	44.3292	-0.332498	0.306068	-1.08635	0.277324	0.341931	AP-2 complex subunit mu, putative
PBANKA_0927200	1258.96	-0.331852	0.116796	-2.84131	0.00449285	0.00819222	conserved protein, unknown function
PBANKA_1216400	385.28	-0.331437	0.148213	-2.23622	0.0253376	0.0401005	mRNA-capping enzyme subunit beta, putative
PBANKA_1352400	3142.34	-0.331352	0.0872243	-3.79886	0.000145366	0.000337287	conserved protein, unknown function
PBANKA_0917200	6381.71	-0.331294	0.0818295	-4.04858	5.15286e-05	0.000126964	RNA-binding protein s1, putative
PBANKA_1234100	1428.39	-0.330664	0.10441	-3.16698	0.00154032	0.00303887	protoheme IX farnesyltransferase, putative
PBANKA_0306200	1824.15	-0.328371	0.0954511	-3.4402	0.000581277	0.00123565	patatin-like phospholipase, putative
PBANKA_1422300	415.249	-0.328193	0.149465	-2.19579	0.0281071	0.0440755	FAD-dependent monooxygenase, putative
PBANKA_1451300	46.2312	-0.327909	0.303973	-1.07874	0.280703	0.345176	S-adenosyl-methyltransferase, putative
PBANKA_1120700	6213.24	-0.327762	0.0832688	-3.93619	8.27862e-05	0.00019806	nascent polypeptide-associated complex subunit alpha, putative
PBANKA_0613000	84.6759	-0.327439	0.260754	-1.25574	0.20921	0.266862	conserved Plasmodium protein, unknown function
PBANKA_0410900	295.225	-0.327191	0.166713	-1.9626	0.0496923	0.0735981	conserved protein, unknown function
PBANKA_1307300	2325.92	-0.327055	0.0934388	-3.50021	0.000464893	0.00100491	WD repeat-containing protein, putative
PBANKA_1117900	119.533	-0.326488	0.230234	-1.41807	0.156171	0.206571	trafficking protein particle complex subunit 6A, putative
PBANKA_1300800	1205.42	-0.325831	0.111219	-2.92964	0.0033935	0.00632257	cysteine repeat modular protein 4
PBANKA_1408100	364.472	-0.324781	0.150057	-2.16439	0.0304344	0.0473071	ribosomal RNA methyltransferase, putative
PBANKA_1017700	4408.45	-0.324695	0.0947652	-3.42631	0.000611848	0.00129053	cytochrome b-c1 complex subunit 6, putative
PBANKA_0415700	18577.2	-0.324284	0.0766651	-4.22987	2.33825e-05	6.06579e-05	autophagy-related protein 3, putative
PBANKA_0416500	2986.16	-0.324122	0.0855835	-3.7872	0.000152356	0.000352442	copper-transporting ATPase
PBANKA_0520600	622.968	-0.323935	0.132175	-2.45081	0.0142536	0.0236961	enhancer of rudimentary homolog, putative
PBANKA_0618500	1726.27	-0.323794	0.0985826	-3.28449	0.00102167	0.00208536	conserved Plasmodium protein, unknown function
PBANKA_0208500	301.497	-0.323647	0.16351	-1.97937	0.0477745	0.070985	conserved Plasmodium protein, unknown function
PBANKA_1328800	9855.9	-0.323557	0.0756017	-4.27976	1.87096e-05	4.92274e-05	conserved protein, unknown function
PBANKA_1144700	2669.79	-0.323369	0.0944312	-3.42439	0.000616177	0.00129907	DNA repair endonuclease XPF, putative
PBANKA_1311600	2229.74	-0.323283	0.100006	-3.23262	0.00122661	0.00246765	calponin homology domain-containing protein, putative
PBANKA_0929400	10660.5	-0.322473	0.0813581	-3.96363	7.3819e-05	0.000178177	myosin light chain B, putative
PBANKA_1438800	715.206	-0.321519	0.12711	-2.52946	0.0114238	0.0193685	50S ribosomal protein L24, putative
PBANKA_0107000	3082.53	-0.320991	0.0875317	-3.66714	0.000245275	0.000553518	conserved Plasmodium protein, unknown function
PBANKA_1242300	26499.1	-0.320986	0.0763966	-4.20157	2.65066e-05	6.81493e-05	Hsc70-interacting protein, putative
PBANKA_0800900	704.381	-0.320955	0.119748	-2.68026	0.00735649	0.012866	conserved Plasmodium protein, unknown function
PBANKA_1004600	48.9323	-0.320707	0.308836	-1.03844	0.299066	0.364358	conserved Plasmodium protein, unknown function
PBANKA_1022900	405.536	-0.320597	0.151283	-2.11918	0.034075	0.0523771	DNL-type zinc finger protein, putative
PBANKA_0708900	2130.4	-0.319858	0.0916034	-3.49177	0.000479827	0.00103236	conserved protein, unknown function
PBANKA_0412800	3516.86	-0.319755	0.102673	-3.11429	0.00184386	0.00359047	eukaryotic translation initiation factor 4E, putative
PBANKA_1338300	3432.23	-0.319716	0.0952902	-3.35519	0.000793118	0.00164653	60S ribosomal protein L6, putative
PBANKA_1325000	16682.6	-0.319399	0.0744639	-4.28932	1.79224e-05	4.73451e-05	40S ribosomal protein S28e, putative
PBANKA_0832200	2396.78	-0.319367	0.0979256	-3.26132	0.00110894	0.00224956	PUB domain-containing protein, putative
PBANKA_1330400	74.9958	-0.319324	0.270654	-1.17982	0.23807	0.299045	DNA-3-methyladenine glycosylase, putative
PBANKA_1338200	223.503	-0.318407	0.185677	-1.71484	0.0863749	0.121902	beta-hydroxyacyl-ACP dehydratase, putative
PBANKA_1359900	3760.49	-0.317915	0.0875478	-3.63133	0.00028196	0.000628317	WD repeat-containing protein 92, putative
PBANKA_0206900	402.669	-0.31752	0.145845	-2.17711	0.0294722	0.0459818	pre-rRNA-processing protein TSR2, putative
PBANKA_0516700	263.131	-0.317375	0.169471	-1.87273	0.0611051	0.0890995	RNA polymerase II-associated protein 1, putative
PBANKA_1222000	1089.48	-0.316923	0.118867	-2.6662	0.00767142	0.0133851	histone deacetylase complex subunit SAP18, putative
PBANKA_0902200	2027.87	-0.316538	0.0913854	-3.46377	0.000532655	0.00113753	protein YIPF6, putative
PBANKA_1115800	900.994	-0.316059	0.111172	-2.84296	0.00446963	0.00815955	conserved Plasmodium protein, unknown function
PBANKA_1005300	5050.39	-0.315889	0.0828891	-3.81098	0.000138417	0.000321811	conserved Plasmodium protein, unknown function
PBANKA_1132500	282.978	-0.315361	0.168099	-1.87604	0.0606492	0.0885186	mitochondrial import inner membrane translocase subunit TIM23, putative
PBANKA_1313300	84.5042	-0.315356	0.255468	-1.23443	0.217044	0.275711	conserved protein, unknown function
PBANKA_1410900	134.249	-0.314939	0.228843	-1.37623	0.168751	0.221058	translation initiation factor IF-2, putative
PBANKA_1362500	1133.45	-0.314543	0.106576	-2.95136	0.00316381	0.00594261	peptidase, putative
PBANKA_1463000	14455	-0.314471	0.0759766	-4.13905	3.48749e-05	8.81906e-05	osmiophilic body protein G377
PBANKA_1137800	3950.93	-0.314305	0.0873884	-3.59664	0.000322353	0.000713164	glideosome-associated connector
PBANKA_1023200	7157.18	-0.314164	0.077727	-4.04189	5.30216e-05	0.000130088	splicing factor 3B subunit 4, putative
PBANKA_1402500	23568.4	-0.313247	0.0766656	-4.08588	4.39095e-05	0.000109241	condensin complex subunit 2, putative
PBANKA_0912200	515.014	-0.312943	0.135399	-2.31127	0.0208181	0.0334992	signal recognition particle subunit SRP72, putative
PBANKA_0939000	27214.2	-0.312524	0.0779916	-4.00715	6.14567e-05	0.000149669	mechanosensitive ion channel protein, putative
PBANKA_0708400	1016.98	-0.312216	0.113717	-2.74555	0.00604097	0.0107891	small nuclear ribonucleoprotein G, putative
PBANKA_0819600	3647.54	-0.311935	0.088365	-3.53008	0.000415436	0.000906067	conserved Plasmodium protein, unknown function
PBANKA_0810500	12925.4	-0.311897	0.0746398	-4.1787	2.93177e-05	7.47107e-05	apoptosis-related protein, putative
PBANKA_0101900	1534.9	-0.311741	0.109763	-2.84013	0.00450953	0.00821938	RNA-binding protein, putative
PBANKA_1453500	3060.98	-0.311593	0.105963	-2.94057	0.00327609	0.00611617	HD superfamily phosphohydrolase protein, putative
PBANKA_1219800	161.274	-0.311464	0.209958	-1.48346	0.137951	0.18491	Cg2 protein, putative
PBANKA_0503600	8741.38	-0.31092	0.0935827	-3.32241	0.000892449	0.00183951	60S ribosomal protein L30e, putative
PBANKA_0818800	72.536	-0.310879	0.283598	-1.0962	0.272993	0.337674	conserved Plasmodium protein, unknown function
PBANKA_1336100	236.374	-0.310504	0.178069	-1.74373	0.0812064	0.115313	dihydroorotase, putative
PBANKA_0704400	1102.61	-0.3104	0.10979	-2.8272	0.00469567	0.00854854	alpha/beta hydrolase, putative
PBANKA_1022300	6474.43	-0.309622	0.0870921	-3.55511	0.000377826	0.000828739	mannose-1-phosphate guanyltransferase, putative
PBANKA_1346400	4532.45	-0.309252	0.0838171	-3.6896	0.000224604	0.000510614	conserved Plasmodium protein, unknown function
PBANKA_1342000	195.098	-0.308937	0.197584	-1.56357	0.117918	0.160481	Qa-SNARE protein, putative
PBANKA_1032400	4657.45	-0.308844	0.0850032	-3.63332	0.000279795	0.000625279	alpha/beta hydrolase, putative
PBANKA_0210300	976.201	-0.308651	0.113114	-2.72868	0.00635876	0.0112825	seipin domain-containing protein, putative
PBANKA_1012800	1593.27	-0.30852	0.0961552	-3.20856	0.00133402	0.002664	voltage-dependent anion-selective channel protein, putative
PBANKA_0610600	1482.31	-0.308223	0.100332	-3.07204	0.00212602	0.0040967	peripheral plastid protein 1, putative
PBANKA_1145500	1526.16	-0.307673	0.0986713	-3.11817	0.00181981	0.00355112	conserved protein, unknown function
PBANKA_1008400	111.585	-0.307336	0.234341	-1.31149	0.189692	0.245395	conserved Plasmodium protein, unknown function
PBANKA_1232900	1895.81	-0.307149	0.0950633	-3.231	0.00123359	0.00247954	protein AMR2, putative
PBANKA_0703600	104.038	-0.307028	0.243141	-1.26275	0.206678	0.263996	translation initiation factor IF-2, putative
PBANKA_0503100	624.805	-0.306625	0.133249	-2.30115	0.0213834	0.0342773	conserved Plasmodium protein, unknown function
PBANKA_0605300	8733.09	-0.306414	0.0776241	-3.94741	7.90026e-05	0.000189697	eukaryotic translation initiation factor 5, putative
PBANKA_0505500	257.435	-0.306303	0.171323	-1.78787	0.0737976	0.105835	apicoplast integral membrane protein, putative
PBANKA_0107700	5013.84	-0.306232	0.0893413	-3.42766	0.000608799	0.00128527	zinc transporter ZIP1
PBANKA_1421800	3794.82	-0.305996	0.0852385	-3.58988	0.000330835	0.000730878	ATP synthase subunit epsilon, mitochondrial, putative
PBANKA_0704000	221.224	-0.305676	0.186062	-1.64287	0.10041	0.139366	SNARE protein, putative
PBANKA_1347600	707.998	-0.305207	0.119986	-2.5437	0.0109685	0.0186513	eukaryotic translation initiation factor 6, putative
PBANKA_1000031	91.8901	-0.304699	0.249193	-1.22275	0.221426	0.280814	PIR protein
PBANKA_1358200	6957.37	-0.304465	0.0785674	-3.8752	0.000106536	0.000251104	conserved Plasmodium protein, unknown function
PBANKA_1328300	4123.76	-0.304327	0.0843764	-3.60678	0.000310026	0.000687869	ATP-dependent zinc metalloprotease FTSH, putative
PBANKA_1133500	1165.47	-0.304273	0.111645	-2.72536	0.00642318	0.0113749	glutamate--tRNA ligase
PBANKA_1363700	377.193	-0.304143	0.149159	-2.03905	0.041445	0.0623635	AP2 domain transcription factor AP2-O4
PBANKA_0835400	44.0515	-0.303466	0.31283	-0.970064	0.332014	0.398815	conserved Plasmodium protein, unknown function
PBANKA_1423500	16708.5	-0.302991	0.0747875	-4.05136	5.09218e-05	0.000125604	60S ribosomal protein L13-2, putative
PBANKA_1455300	3483.8	-0.302046	0.0834188	-3.62084	0.000293649	0.000652476	tetratricopeptide repeat protein, putative
PBANKA_0717800	25305.6	-0.301842	0.0744101	-4.05646	4.98214e-05	0.000123021	60S ribosomal protein L15, putative
PBANKA_1111800	54.8552	-0.30158	0.295066	-1.02207	0.306745	0.372404	glutathione synthetase
PBANKA_1316900	1660.95	-0.301078	0.111046	-2.71129	0.00670221	0.0118191	conserved Plasmodium protein, unknown function
PBANKA_1219500	1126.07	-0.300947	0.105537	-2.85157	0.0043504	0.00795763	chloroquine resistance transporter, putative
PBANKA_1223300	2812.69	-0.300749	0.0945012	-3.18249	0.00146015	0.00289458	ras-related protein Rab-18, putative
PBANKA_0506300	1795.72	-0.300229	0.100557	-2.98567	0.0028296	0.00533441	methyltransferase, putative
PBANKA_0316941	80.2682	-0.300096	0.258644	-1.16026	0.245941	0.30726	PIR protein
PBANKA_1139300	357.194	-0.29989	0.157955	-1.89858	0.0576201	0.0843377	50S ribosomal protein L9, mitochondrial, putative
PBANKA_0610000	1272.11	-0.299678	0.110064	-2.72275	0.00647412	0.0114519	mitochondrial ribosomal protein S18 precursor, putative
PBANKA_0715600	11383.7	-0.299499	0.0755046	-3.96664	7.28943e-05	0.000176129	26S protease regulatory subunit 6B, putative
PBANKA_0711700	58.3561	-0.299473	0.284777	-1.05161	0.292981	0.358174	BRIX domain, putative
PBANKA_1416600	633.929	-0.299354	0.125496	-2.38536	0.0170625	0.0279827	ferredoxin, putative
PBANKA_1350900	310.666	-0.299035	0.164524	-1.81758	0.069128	0.0999141	protein kinase 6
PBANKA_1301300	24207.8	-0.298941	0.0854323	-3.49915	0.000466743	0.00100796	trailer hitch homolog
PBANKA_1017900	2296.59	-0.298514	0.0903285	-3.30476	0.000950592	0.00194977	phosphoenolpyruvate carboxylase
PBANKA_0203300	949.647	-0.298426	0.109649	-2.72164	0.00649584	0.0114815	DNA-directed RNA polymerase II subunit RPB9, putative
PBANKA_1027900	3760.06	-0.297493	0.0863515	-3.44514	0.000570755	0.00121384	small nuclear ribonucleoprotein-associated protein B, putative
PBANKA_0416400	462.57	-0.297085	0.141402	-2.10099	0.0356419	0.0545159	conserved Plasmodium protein, unknown function
PBANKA_0918000	23244.7	-0.297065	0.0783204	-3.79294	0.000148874	0.000344907	60S acidic ribosomal protein P0, putative
PBANKA_0509300	9018.67	-0.295588	0.0808949	-3.65398	0.00025821	0.000579872	glutamine--fructose-6-phosphate aminotransferase [isomerizing], putative
PBANKA_0719800	548.172	-0.295402	0.129866	-2.27467	0.0229256	0.036597	conserved Plasmodium protein, unknown function
PBANKA_1217000	450.289	-0.294849	0.143036	-2.06136	0.0392691	0.0594381	peptidase, putative
PBANKA_0204400	401.583	-0.293693	0.147539	-1.99061	0.0465236	0.0693049	cleavage and polyadenylation specificity factor subunit 5, putative
PBANKA_0930000	1308.98	-0.293522	0.10632	-2.76075	0.00576679	0.0103354	AP-1 complex subunit sigma, putative
PBANKA_1016200	1195.83	-0.293384	0.107924	-2.71843	0.00655924	0.0115803	protein kinase, putative
PBANKA_1201100	2056.81	-0.293016	0.0916696	-3.19644	0.00139137	0.00277013	conserved Plasmodium protein, unknown function
PBANKA_1311500	611.033	-0.292356	0.126905	-2.30374	0.0212375	0.0340789	conserved protein, unknown function
PBANKA_1320500	6455.31	-0.292235	0.0882515	-3.31139	0.00092834	0.00190837	V-type H(+)-translocating pyrophosphatase, putative
PBANKA_1400300	146.834	-0.292208	0.209266	-1.39635	0.16261	0.214108	PIR protein
PBANKA_0703200	631.039	-0.291382	0.136327	-2.13738	0.0325673	0.0503005	ribosomal protein L21, apicoplast, putative
PBANKA_0910600	91.4696	-0.290873	0.255451	-1.13866	0.254843	0.31718	ubiquitin-related modifier 1, putative
PBANKA_1014500	7973.46	-0.290728	0.0806787	-3.60353	0.000313928	0.000696194	plasmepsin IX, putative
PBANKA_1111700	134.191	-0.290416	0.222071	-1.30776	0.190953	0.246641	conserved protein, unknown function
PBANKA_1354700	196.779	-0.289275	0.197536	-1.46441	0.143081	0.190898	GPI mannosyltransferase 3, putative
PBANKA_0510000	2149.58	-0.289183	0.106039	-2.72714	0.00638852	0.0113309	conserved protein, unknown function
PBANKA_1238000	163.564	-0.287574	0.205887	-1.39675	0.162487	0.214007	heptatricopeptide repeat-containing protein, putative
PBANKA_0618700	147.495	-0.287353	0.208985	-1.375	0.169132	0.221494	conserved Plasmodium protein, unknown function
PBANKA_1234800	23510.9	-0.287336	0.0758109	-3.79016	0.00015055	0.000348615	40S ribosomal protein S9, putative
PBANKA_0905000	7177.82	-0.287292	0.0826132	-3.47755	0.000506015	0.00108432	40S ribosomal protein S21, putative
PBANKA_1404700	740.534	-0.287152	0.127131	-2.25872	0.0239011	0.0379834	conserved protein, unknown function
PBANKA_1401600	4199.69	-0.286984	0.0821559	-3.49316	0.000477336	0.00102844	methyltransferase, putative
PBANKA_1361900	648.556	-0.286325	0.122796	-2.33172	0.0197153	0.031877	nucleoside diphosphate hydrolase, putative
PBANKA_1227200	2751.2	-0.286263	0.0901392	-3.17579	0.00149431	0.00295343	peptidyl-prolyl cis-trans isomerase, putative
PBANKA_1309800	1681.99	-0.285643	0.0999988	-2.85647	0.00428387	0.00784214	conserved Plasmodium protein, unknown function
PBANKA_1348500	2606.05	-0.285215	0.0939522	-3.03574	0.00239945	0.00457581	Voldacs domain-containing protein, putative
PBANKA_0303600	12681.8	-0.285047	0.0764105	-3.73047	0.000191121	0.000437077	26S proteasome regulatory subunit RPN1, putative
PBANKA_0718500	451.789	-0.284923	0.164107	-1.7362	0.0825282	0.116902	repressor of RNA polymerase III transcription MAF1, putative
PBANKA_0210100	3857.11	-0.284576	0.0940079	-3.02715	0.00246873	0.0047021	vacuolar protein sorting-associated protein VTA1, putative
PBANKA_1327400	2252.41	-0.284274	0.102026	-2.7863	0.00533137	0.00958858	YL1 nuclear protein, putative
PBANKA_0818900	23511.9	-0.284158	0.0816248	-3.48127	0.000499041	0.00107251	endoplasmic reticulum chaperone BiP, putative
PBANKA_0930500	93.1499	-0.283713	0.247466	-1.14647	0.2516	0.313735	tyrosine--tRNA ligase, putative
PBANKA_1459900	1693.28	-0.282916	0.0972528	-2.90908	0.00362492	0.00672658	signal recognition particle receptor subunit beta, putative
PBANKA_0800600	1180.15	-0.282848	0.105387	-2.68391	0.00727677	0.0127447	centrin, putative
PBANKA_0503900	510.902	-0.282745	0.15171	-1.86373	0.06236	0.0907573	conserved Plasmodium protein, unknown function
PBANKA_1419700	1231.19	-0.282083	0.107703	-2.61908	0.00881677	0.0152795	palmitoyltransferase DHHC8, putative
PBANKA_1410600	692.858	-0.281793	0.122243	-2.30519	0.021156	0.0339954	GYF domain-containing protein, putative
PBANKA_0804800	599.473	-0.281572	0.135941	-2.07127	0.0383331	0.0581675	mediator of RNA polymerase II transcription subunit 10, putative
PBANKA_1351900	1761.04	-0.280974	0.0957711	-2.93381	0.00334826	0.0062408	60S ribosomal protein L6, putative
PBANKA_0403500	154.604	-0.280935	0.22137	-1.26908	0.204414	0.261612	elongation factor (EF-TS), putative
PBANKA_1444900	1573.08	-0.280909	0.100596	-2.79244	0.00523124	0.00942318	vacuolar transporter chaperone, putative
PBANKA_1246500	122.542	-0.280489	0.229147	-1.22406	0.22093	0.280262	PIR protein
PBANKA_1233200	1872.52	-0.280149	0.0964908	-2.90338	0.00369164	0.00684166	cyclin
PBANKA_1428800	7197.75	-0.279929	0.0785322	-3.56452	0.000364524	0.000800704	succinate dehydrogenase [ubiquinone] iron-sulfur subunit, mitochondrial, putative
PBANKA_1031000	1644.59	-0.278969	0.0964415	-2.89262	0.00382042	0.00705815	conserved Plasmodium protein, unknown function
PBANKA_1328400	8547.73	-0.27873	0.083856	-3.32391	0.000887644	0.00183124	cytochrome c oxidase subunit ApiCOX25, putative
PBANKA_0911300	701.179	-0.278603	0.130383	-2.13681	0.0326136	0.0503384	UVB-resistance protein UVR8 homologue, putative
PBANKA_0601600	27718.8	-0.278191	0.0795722	-3.49609	0.000472133	0.00101817	conserved protein, unknown function
PBANKA_1314100	1153.99	-0.277942	0.112113	-2.47911	0.013171	0.0220313	zinc finger protein, putative
PBANKA_0211000	1418.97	-0.277933	0.10304	-2.69734	0.00698968	0.012292	mitochondrial import inner membrane translocase subunit TIM50, putative
PBANKA_0709700	2085.58	-0.277811	0.100282	-2.77029	0.00560066	0.0100611	protein kinase 1
PBANKA_0704500	9025.73	-0.277245	0.0801882	-3.45743	0.000545345	0.00116302	HECT-like E3 ubiquitin ligase, putative
PBANKA_1108400	901.211	-0.276746	0.113747	-2.43301	0.0149739	0.0248399	single-stranded DNA-binding protein, putative
PBANKA_1443100	451.509	-0.275784	0.1527	-1.80605	0.0709104	0.102143	conserved Plasmodium protein, unknown function
PBANKA_1227000	3393.9	-0.275738	0.0895466	-3.07927	0.00207511	0.00400195	filament assembling protein, putative
PBANKA_0518100	670.131	-0.275476	0.129888	-2.12087	0.0339324	0.052182	thioredoxin-like associated protein 2, putative
PBANKA_0604600	11473.9	-0.274844	0.0830099	-3.31098	0.000929712	0.00191034	conserved protein, unknown function
PBANKA_0506100	9541.68	-0.274665	0.0827327	-3.31991	0.000900468	0.00185438	PHAX domain-containing protein, putative
PBANKA_0410650	538.156	-0.274369	0.131961	-2.07916	0.0376025	0.0571404	conserved Plasmodium protein, unknown function
PBANKA_0506800	1205.35	-0.274165	0.104897	-2.61367	0.00895763	0.0154887	kelch protein K10, putative
PBANKA_0521221	8384.09	-0.27399	0.305954	-0.895525	0.370507	0.436196	18S ribosomal RNA
PBANKA_1423900	1289.59	-0.273819	0.101743	-2.69128	0.00711778	0.0125042	translation initiation factor SUI1, putative
PBANKA_0400100	72.0628	-0.273678	0.272628	-1.00385	0.31545	0.381399	PIR protein
PBANKA_0308200	807.131	-0.273437	0.122462	-2.23283	0.0255601	0.0403558	apicoplast beta-ketoacyl-acyl carrier protein synthase III precursor, putative
PBANKA_0521800	101.255	-0.272966	0.24108	-1.13226	0.257523	0.320256	ribosome-recycling factor, putative
PBANKA_1236400	1347.55	-0.272731	0.10471	-2.60463	0.00919735	0.0158913	AFG1-like ATPase, putative
PBANKA_1241900	6496.94	-0.272621	0.0867389	-3.14301	0.00167221	0.00328254	ubiquitin-conjugating enzyme E2 N, putative
PBANKA_1421600	735.714	-0.272559	0.129477	-2.10507	0.0352852	0.0540282	calcium/calmodulin-dependent protein kinase, putative
PBANKA_0508800	63.2118	-0.272351	0.28771	-0.946616	0.343834	0.410449	RAP protein, putative
PBANKA_0409800	6308.83	-0.271672	0.0786414	-3.45457	0.000551171	0.0011749	ATP synthase F0 subunit d-like protein, putative
PBANKA_1020200	5111.25	-0.27155	0.0846893	-3.20642	0.00134398	0.00268156	peptidyl-prolyl cis-trans isomerase, putative
PBANKA_1117700	11539.9	-0.271455	0.0789164	-3.43978	0.000582177	0.00123699	malate dehydrogenase, putative
PBANKA_1322000	1115.21	-0.270854	0.107177	-2.52716	0.0114988	0.0194669	conserved Plasmodium protein, unknown function
PBANKA_1433300	1503.15	-0.270612	0.105165	-2.5732	0.0100763	0.0172871	conserved Plasmodium protein, unknown function
PBANKA_1348400	7706.81	-0.270488	0.0806274	-3.35479	0.000794244	0.00164739	histone H3-like centromeric protein CSE4, putative
PBANKA_0705400	1104.76	-0.270458	0.106065	-2.54993	0.0107744	0.0183619	translation initiation factor IF-3, putative
PBANKA_1113800	799.474	-0.270408	0.121645	-2.22294	0.0262198	0.0412984	ATP-dependent DNA helicase UvrD, putative
PBANKA_1230700	155.065	-0.270392	0.213694	-1.26532	0.205755	0.263036	protein phosphatase, putative
PBANKA_0617900	2594.7	-0.270258	0.0941062	-2.87184	0.00408093	0.00748651	apoptosis-inducing factor, putative
PBANKA_0608500	255.382	-0.269898	0.177845	-1.51761	0.129113	0.174024	SNARE protein, putative
PBANKA_0409900	213.479	-0.269322	0.182296	-1.47739	0.139572	0.186703	heptatricopeptide repeat-containing protein, putative
PBANKA_1444300	201.723	-0.269136	0.189825	-1.41782	0.156245	0.20661	conserved protein, unknown function
PBANKA_0411400	2195.66	-0.268746	0.0944808	-2.84445	0.00444876	0.00812596	conserved Plasmodium protein, unknown function
PBANKA_1447000	1785.53	-0.268706	0.109591	-2.4519	0.0142103	0.0236411	cytochrome b5, putative
PBANKA_1434900	3500.8	-0.268572	0.0836478	-3.21074	0.00132392	0.00264497	raf kinase inhibitor, putative
PBANKA_0105600	6753.02	-0.268166	0.0896666	-2.9907	0.00278341	0.00525805	translation initiation factor IF-2, putative
PBANKA_1101700	110.446	-0.267523	0.234225	-1.14216	0.253388	0.315623	conserved protein, unknown function
PBANKA_1221600	3693.36	-0.2666	0.089224	-2.98798	0.00280825	0.00529848	cell division cycle ATPase, putative
PBANKA_1235100	1616.25	-0.26637	0.106801	-2.49407	0.0126288	0.0211934	U6 snRNA-associated Sm-like protein LSm2, putative
PBANKA_1414900	1770.49	-0.266067	0.101603	-2.61869	0.0088269	0.0152913	SAS6-like protein
PBANKA_0303200	800.788	-0.265961	0.117398	-2.26547	0.0234841	0.037385	DNA-directed RNA polymerase II 16 kDa subunit, putative
PBANKA_0926100	213.778	-0.265902	0.188845	-1.40805	0.159118	0.210048	JmjC domain-containing protein, putative
PBANKA_1030300	10310.6	-0.265774	0.0838578	-3.16934	0.00152787	0.00301657	nuclear transport factor 2, putative
PBANKA_0906400	10522.5	-0.265454	0.0824439	-3.21981	0.00128275	0.00257274	60S ribosomal protein L35ae, putative
PBANKA_0702800	60701	-0.265331	0.0741471	-3.57844	0.000345646	0.000761412	protein disulfide isomerase
PBANKA_1403400	1388.6	-0.265312	0.107495	-2.46814	0.0135817	0.0226526	DNA-directed RNA polymerase II subunit RPB11, putative
PBANKA_1360800	798.972	-0.26505	0.118632	-2.23421	0.0254692	0.0402674	conserved Plasmodium protein, unknown function
PBANKA_1446900	1915.98	-0.264923	0.0944554	-2.80474	0.00503573	0.00909585	dihydrolipoyl dehydrogenase, mitochondrial, putative
PBANKA_0700741	508.63	-0.264607	0.355826	-0.743641	0.457093	0.522021	5.8S ribosomal RNA
PBANKA_1106400	1286.29	-0.264572	0.102144	-2.59019	0.00959218	0.0165302	transcription factor 25, putative
PBANKA_1016400	640.692	-0.26442	0.135207	-1.95566	0.0505048	0.074681	major facilitator superfamily domain-containing protein, putative
PBANKA_1145900	14672.7	-0.26429	0.074828	-3.53197	0.000412472	0.000900027	membrane associated histidine-rich protein 1b
PBANKA_0110000	6141.79	-0.264238	0.0847231	-3.11884	0.00181565	0.00354451	60S ribosomal protein L39, putative
PBANKA_1459800	1457.27	-0.264123	0.106151	-2.48818	0.0128398	0.0215162	conserved Plasmodium protein, unknown function
PBANKA_1126200	9125.41	-0.263804	0.0895434	-2.9461	0.00321807	0.00602735	protein DJ-1, putative
PBANKA_0207600	5941.59	-0.263544	0.0883769	-2.98204	0.00286334	0.00539139	asparagine-rich antigen, putative
PBANKA_0418000	2740.55	-0.26253	0.0909231	-2.88739	0.00388455	0.00716383	ATP-dependent RNA helicase DDX60, putative
PBANKA_1026300	7707.51	-0.261142	0.080691	-3.23632	0.00121081	0.00244013	conserved protein, unknown function
PBANKA_0206500	6164.78	-0.260758	0.0800011	-3.25943	0.00111637	0.00226264	ras-related protein Rab-5C, putative
PBANKA_0913800	1405.11	-0.260483	0.102143	-2.55017	0.0107669	0.0183558	DNA-directed RNA polymerase I subunit RPA2, putative
PBANKA_0804200	173.846	-0.260295	0.198817	-1.30922	0.190459	0.246141	conserved Plasmodium protein, unknown function
PBANKA_1413700	325.13	-0.26011	0.162133	-1.6043	0.108647	0.149184	heptatricopeptide repeat-containing protein, putative
PBANKA_1319200	5463.95	-0.25981	0.0836172	-3.10713	0.0018891	0.00366465	AP-1 complex subunit gamma, putative
PBANKA_1364100	1325.28	-0.259335	0.116092	-2.23388	0.0254912	0.0402884	conserved Plasmodium protein, unknown function
PBANKA_1401100	814.731	-0.258783	0.115878	-2.23324	0.0255328	0.0403402	deoxyhypusine hydroxylase, putative
PBANKA_1231500	7088.29	-0.258645	0.0812181	-3.18457	0.00144968	0.00287631	ubiquitin carboxyl-terminal hydrolase 2, putative
PBANKA_0923000	2473.22	-0.258079	0.0890532	-2.89803	0.00375513	0.0069403	DNA-directed RNA polymerase, putative
PBANKA_0715100	42.7089	-0.257753	0.313289	-0.822731	0.410661	0.475464	ubiquitin, putative
PBANKA_0915500	246.949	-0.25751	0.173443	-1.4847	0.137624	0.184525	glycine cleavage system H protein, putative
PBANKA_1360000	4907.88	-0.256717	0.0807116	-3.18067	0.00146933	0.00291153	DNA topoisomerase 3, putative
PBANKA_0606800	170.692	-0.256714	0.206474	-1.24333	0.213748	0.271973	acyl carrier protein, mitochondrial, putative
PBANKA_1219300	13636.9	-0.256543	0.0754074	-3.40209	0.000668725	0.00140344	heat shock protein 110, putative
PBANKA_0939900	2024.85	-0.256398	0.0963851	-2.66014	0.00781072	0.0136127	U6 snRNA-associated Sm-like protein LSm4, putative
PBANKA_1432300	649.822	-0.256385	0.124617	-2.05739	0.0396487	0.0599538	cell traversal protein for ookinetes and sporozoites
PBANKA_0311000	8028.32	-0.255822	0.0793743	-3.22299	0.00126861	0.0025466	protein transport protein SEC31, putative
PBANKA_1144900	120.187	-0.255386	0.233857	-1.09206	0.274806	0.339462	glycosylphosphatidylinositol anchor attachment 1 protein, putative
PBANKA_1035900	2879.83	-0.255112	0.0980828	-2.60099	0.00929555	0.016049	glycerophosphodiester phosphodiesterase, putative
PBANKA_0935700	919.6	-0.254432	0.115179	-2.20902	0.0271733	0.0426693	Josephin domain-containing protein, putative
PBANKA_1023600	9730.71	-0.253908	0.0772684	-3.28606	0.001016	0.00207471	conserved Plasmodium protein, unknown function
PBANKA_1358900	6301.59	-0.253726	0.0890945	-2.84783	0.00440182	0.0080485	dynactin subunit 2, putative
PBANKA_1237900	7319.2	-0.253276	0.0827051	-3.0624	0.0021957	0.00422059	mitochondrial-processing peptidase subunit alpha, putative
PBANKA_0417100	1434.92	-0.25321	0.102428	-2.47208	0.0134331	0.0224289	conserved protein, unknown function
PBANKA_1120100	4806.28	-0.252983	0.0870317	-2.90679	0.00365153	0.00677052	conserved Plasmodium protein, unknown function
PBANKA_0700081	79.8196	-0.252477	0.259046	-0.974643	0.329738	0.396389	PIR protein
PBANKA_1425400	906.426	-0.252328	0.112772	-2.23752	0.0252527	0.0399798	proteasome activator complex subunit 4, putative
PBANKA_1033400	7495.33	-0.250477	0.0772113	-3.24405	0.00117842	0.00238109	aldo-keto reductase, putative
PBANKA_1037200	760.385	-0.250348	0.122357	-2.04604	0.0407523	0.0614413	conserved Plasmodium protein, unknown function
PBANKA_1129900	986.87	-0.249289	0.124579	-2.00106	0.0453864	0.0678516	conserved Plasmodium protein, unknown function
PBANKA_1437300	18454.8	-0.249186	0.0847742	-2.93941	0.00328834	0.00613655	endoplasmin, putative
PBANKA_1410000	21893.7	-0.248675	0.0775426	-3.20695	0.00134151	0.0026778	26S protease regulatory subunit 7, putative
PBANKA_1360900	1611.49	-0.248424	0.0990009	-2.50931	0.0120966	0.0204116	GTPase, putative
PBANKA_0105900	398.957	-0.248184	0.149467	-1.66046	0.0968229	0.134956	uroporphyrinogen III decarboxylase
PBANKA_1313800	3611.36	-0.247959	0.084912	-2.92019	0.0034982	0.0065045	signal recognition particle subunit SRP54, putative
PBANKA_0602100	133.888	-0.247847	0.215886	-1.14805	0.250949	0.313093	conserved Plasmodium protein, unknown function
PBANKA_1132100	2348.7	-0.247827	0.0977115	-2.53632	0.0112025	0.0190212	splicing factor 3B subunit 5, putative
PBANKA_0600400	1275.19	-0.246986	0.104224	-2.36977	0.0177992	0.0290567	fam-a protein
PBANKA_1460800	1261.74	-0.246935	0.102209	-2.41598	0.0156931	0.0259026	U3 small nucleolar RNA-associated protein 11, putative
PBANKA_0401200	258.77	-0.246738	0.171317	-1.44024	0.149799	0.198771	ABC transporter B family member 4, putative
PBANKA_1036600	173.152	-0.246529	0.210568	-1.17078	0.241686	0.302989	ribonucleoside-diphosphate reductase small chain, putative
PBANKA_0306300	1237.6	-0.246514	0.103975	-2.3709	0.017745	0.0289888	exosome complex component MTR3, putative
PBANKA_0715400	2438.52	-0.246114	0.0898517	-2.73911	0.00616052	0.0109687	ATP synthase-associated protein, putative
PBANKA_0929700	3017.98	-0.245441	0.0909177	-2.6996	0.00694232	0.0122192	haloacid dehalogenase-like hydrolase, putative
PBANKA_1024500	350.383	-0.244965	0.159518	-1.53566	0.124621	0.168627	conserved Plasmodium protein, unknown function
PBANKA_1219200	22714.6	-0.244865	0.0812611	-3.01331	0.00258417	0.00489974	Cg8 protein, putative
PBANKA_0706900	1040.2	-0.244678	0.125335	-1.9522	0.0509146	0.0752148	mitochondrial import receptor subunit TOM7, putative
PBANKA_0409600	444.481	-0.244572	0.140828	-1.73667	0.0824458	0.116857	dolichyl-diphosphooligosaccharide--protein glycosyltransferase subunit OST1, putative
PBANKA_1407400	8565.25	-0.244484	0.0836037	-2.92432	0.00345209	0.00642395	mRNA-decapping enzyme 2, putative
PBANKA_0216741	361.858	-0.244465	0.150166	-1.62797	0.103532	0.142754	lysophospholipase, putative, pseudogene
PBANKA_1141300	95.7771	-0.24421	0.253648	-0.962791	0.335652	0.402452	aminomethyltransferase, mitochondrial
PBANKA_1129500	111.936	-0.243835	0.260447	-0.936219	0.34916	0.415551	bifunctional methylenetetrahydrofolate dehydrogenase/cyclohydrolase, putative
PBANKA_0306800	5997.67	-0.243691	0.0813785	-2.99454	0.00274863	0.00519449	ATP-dependent RNA helicase UAP56, putative
PBANKA_0612000	64.3919	-0.243651	0.284817	-0.855462	0.392295	0.457992	ATP-dependent Clp protease proteolytic subunit, putative
PBANKA_0622921	6165.03	-0.243579	0.308778	-0.78885	0.4302	0.495105	18S ribosomal RNA
PBANKA_0106900	798.59	-0.243413	0.125081	-1.94605	0.0516486	0.0761285	heptatricopeptide repeat-containing protein, putative
PBANKA_0211700	120.093	-0.243317	0.228203	-1.06623	0.286319	0.351146	conserved Plasmodium protein, unknown function
PBANKA_0617600	1078.17	-0.242256	0.115898	-2.09025	0.0365951	0.0558486	pre-rRNA-processing protein ESF2, putative
PBANKA_0923200	687.744	-0.241882	0.120465	-2.0079	0.0446541	0.0668436	ATP synthase F0 subunit b-like protein, putative
[truncated: 3,108 more rows]
